# Supplementary material for: Prevalence and patterns of substance use in West Africa: A systematic review and meta-analysis
Source: PLOS Glob Public Health. 2024 Dec 31;4(12):e0004019. doi: 10.1371/journal.pgph.0004019 (PMC11687703; doi:10.1371/journal.pgph.0004019)
Supplement: S4 File — (XLSX) [file pgph.0004019.s004.xlsx]

## Sheet: articles
	TITLE	YEAR	AUTHORS	REASONS FOR EXCLUSION
1	[A comparative study of coding and information systems for the evaluation of medical and social conditions: the case of addictive disorders].	2011	Bourdais-Mannone C and Cherikh F and Gicquel N and Gelsi E and Jove F and Staccini P	Wrong study outcome
2	[Addiction to alcohol and drugs among the population of transcarpathian region].	2018	Kruchanytsya VV and Ðœironyk Ð†S and Slabkiy GÐž	Study conducted outside the geographic region of West Africa.
3	[Addictive disorders in physicians].	2020	Bransi A and Winter L and Glahn A and Kahl KG	Study conducted outside the geographic region of West Africa. Articles not published in English or French. foreign language
4	[Alexithymia, depression and drug addiction].	2004	F farges and Corcos M and Speranza M and Loas G and Perez-Diaz F and Venisse JL and Lang F and Bizouard P and Halfon O and Flament M and Jeammet P	Study conducted outside the geographic region of West Africa.
5	[Are alcohol and drug addiction risk factors for default from tuberculosis treatment? - preliminary work for a case-control study including tuberculosis patients from Berlin and Hamburg, 2001-2009].	2011	Castell S and Diel R and Loddenkemper R and Glaser-Paschke G and Stang A	Study conducted outside the geographic region of West Africa.
6	[Clinical and demographical aspects of alcohol and drug dependent physicians].	2005	Alves HN and Surjan JC and Nogueira-Martins LA and Marques AC and Ramos Sde P and Laranjeira RR	Study conducted outside the geographic region of West Africa.
7	[Damage connected with cocaine consumption: all we see is the tip of the iceberg].	2008	GÃ³mez CP and Barrera AB	Study conducted outside the geographic region of West Africa.
8	[Depression in young regular cocaine users recruited in the community].	2014	Chahua M and Sordo L and Molist G and Domingo-Salvany A and Brugal MT and de la Fuente L and Bravo MJ	Study conducted outside the geographic region of West Africa.
9	[Prevalence of Neisseria gonorrhoeae, amongst inmates of the Preventive Reclusion Center in Arica].	2020	Reyes R T and Villanueva H and BÃ³rquez B C and Casanova B D and Hahn A V and Matienzo S D and Villalobos R C and Vega J	Study conducted outside the geographic region of West Africa.
10	[Prevalence of psychiatric and substance use disorders among three generations of migrants: Results from French population cohort].	2017	Guardia D and Salleron J and Roelandt JL and Vaiva G	Study conducted outside the geographic region of West Africa.
11	[Prevalence of Staphylococcus aureus nasal colonization in injection drug users].	2007	Tufi D and De Vito C and Furnari G and Marzuillo C and Anastasi D and Villari P	Study conducted outside the geographic region of West Africa.
12	[Prevalence of tobacco smoking in addiction medicine specialists in Moscow].	2012	Kutushev OT and Lykov VI	Study conducted outside the geographic region of West Africa.
13	[Questions of the therapy of sleep disorders in hospital practice].	2019	Yakupov EZ and Troshina YV and Artemieva DV	Study conducted outside the geographic region of West Africa.
14	[Sensitivity and specificity between the Composite International Diagnostic Interview Version 3.0 (World Mental Health, CIDI) and the Standardised Clinical Evaluation versionÂ IÂ (SCID-I) in a mental health survey of the city of Medellin, 2012].	2016	Montoya Gonzalez LE and Restrepo Bernal DP and MejÃ­a-Montoya R and BareÃ±o-Silva J and Sierra-HincapiÃ© G and Torres de Galvis Y and Marulanda-Restrepo D and GÃ³mez-Sierra N and Gaviria-ArbelÃ¡ez S	Study conducted outside the geographic region of West Africa.
15	[The prevalence of the use of narcotics and other psychoactive substances in Russia today].	2000	Koshkina EA	Study conducted outside the geographic region of West Africa.
16	[Tuberculosis and HIV infection: detection, follow-up, treatment: Moscow data].	2007	Nikitina LV and Sel'tsovskiÄ­ PP and Kochetkova EIa and Alekseeva LP and Zebnitskaia IS and Batyrov FA and Shchelkanova LI and PirotskiÄ­ NN and Pliusnina TV and IuditskiÄ­ MV and Lambaev TP and Litvinov VI	Study conducted outside the geographic region of West Africa.
17	A comparison of different methods for estimating the prevalence of problematic drug misuse in Great Britain.	2001	Frischer M and Hickman M and Kraus L and Mariani F and Wiessing L	Study conducted outside the geographic region of West Africa.
18	A cross-sectional study on dermatological diseases among male prisoners in southern Lazio, Italy.	2014	Mannocci A and Di Thiene D and Semyonov L and Boccia A and La Torre G	Study conducted outside the geographic region of West Africa.
19	A genome-wide search for quantitative trait Loci that influence antisocial drug dependence in adolescence.	2005	Stallings MC and Corley RP and Dennehey B and Hewitt JK and Krauter KS and Lessem JM and Mikulich-Gilbertson SK and Rhee SH and Smolen A and Young SE and Crowley TJ	Study conducted outside the geographic region of West Africa.
20	A latent class analysis of antisocial personality disorder symptom data from a multi-centre family study of alcoholism.	2000	Bucholz KK and Hesselbrock VM and Heath AC and Kramer JR and Schuckit MA	Wrong study outcome
21	A moderated mediation analysis of the association between smoking and suicide attempts among adolescents in 28 countries	2023	Peprah, Prince and Asare, Bernard Yeboah-Asiamah and Okwei, Reforce and Agyemang-Duah, Williams and Osafo, Joseph and Kretchy, Irene A. and Gyasi, Razak M.	Wrong study outcome
22	A Multi-Country Study of Harms to Children Because of Others' Drinking	2017	Laslett, Anne-Marie and Rankin, Georgia and Waleewong, Orratai and Callinan, Sarah and Hoang, Hanh T. M. and Florenzano, Ramon and Hettige, Siri and Obot, Isidore and Siengsounthone, Latsamy and Ibanga, Akanidomo and Hope, Ann and Landberg, Jonas and Vu, Hanh T. M. and Thamarangsi, Thaksaphon and Rekve, Dag and Room, Robin	Wrong study outcome
23	A multinational study of mental disorders, marriage, and divorce	2011	Breslau, J. and Miller, E. and Jin, R. and Sampson, N. A. and Alonso, J. and Andrade, L. H. and Bromet, E. J. and de Girolamo, G. and Demyttenaere, K. and Fayyad, J. and Fukao, A. and Galaon, M. and Gureje, O. and He, Y. and Hinkov, H. R. and Hu, C. and Kovess-Masfety, V. and Matschinger, H. and Medina-Mora, M. E. and Ormel, J. and Posada-Villa, J. and Sagar, R. and Scott, K. M. and Kessler, R. C.	Wrong study outcome
24	A regional framework for action on substance use and public health (Editorial).	2017	Saeed K and Taj M	Study conducted outside the geographic region of West Africa.
25	A school-based study of the influence of students' relationship with teachers on their cigarette smoking behaviour in Jamaican	2018	Oshi, S.N. and Oshi, D.C. and Weaver, S. and Agu, C.F. and Smith, P.W. and Roomes, T.R. and Meka, I.A. and Rae, T. and Abel, W.D.	Wrong study outcome
26	A survey of prevalence of drug dependence and comorbidity in the general population of Thrissur	2002	Mohan, D and Dhawan, A	Study conducted outside the geographic region of West Africa.
27	A Systematic Review of Recreational Nitrous Oxide Use: Implications for Policy, Service Delivery and Individuals.	2022	Allan J and Cameron J and Bruno J	A review paper
28	A twin study of genetic and environmental influences on suicidality in men.	2002	Fu Q and Heath AC and Bucholz KK and Nelson EC and Glowinski AL and Goldberg J and Lyons MJ and Tsuang MT and Jacob T and True MR and Eisen SA	Study conducted outside the geographic region of West Africa.
29	A Widening Divide: Cigarette Smoking Trends Among People With Substance Use Disorder And Criminal Legal Involvement	2023	Saloner, B. and Li, W. and Flores, M. and Progovac, A.M. and LÃª Cook, B.	Wrong study outcome
30	â€¦ of drug use [online]. 2002. Bm: Office for Official Publications of the European CommunitiesÂ© European Monitoring Centre for Drugs and Drug Addiction	2002	HARTNOLL, R	Study conducted outside the geographic region of West Africa.
31	â€¦ of the prevalence of problematic consumption of Meopa and analgesics in the French population with sickle cell disease: the PHEDRE (drug dependence â€¦	2017	Gerardin, M and Couec, ML and ...	Study conducted outside the geographic region of West Africa.
32	â€¦ problemy akusherstva i ginekologiyi, klinichnoyi imunologiyi ta medychnoyi genetyky[Analysis of the prevalence of drug dependence in the Lugansk â€¦	2010	Ovcharenko, MO	Study conducted outside the geographic region of West Africa.
33	Aboriginal peoples in complete mental health: A nationally-representative Canadian portrait of resilience and flourishing.	2020	Fuller-Thomson E and Lee S and Cameron RE and Baiden P and Agbeyaka S and Karamally TM	Study conducted outside the geographic region of West Africa.
34	Active recruitment strategy in disadvantaged immigrant populations improves the identification of human immunodeficiency but not of hepatitis B or C virus infections.	2014	Stornaiuolo G and Cuniato V and Cuomo G and Nocera E and Brancaccio G and De Rosa M and Pontarelli A and Grasso G and Danzi G and Grossi A and Natale RF and Gaeta GB	Study conducted outside the geographic region of West Africa.
35	Addiction Severity and Suicidal Behaviors Among Persons Entering Treatment.	2017	Simoneau H and MÃ©nard JM and Blanchette-Martin N	Interventions unrelated to substance use (e.g., Study on behavioral addictions)/Wrong study outcome
36	Addictive behaviors and craving during the COVID-19 pandemic of people who have recovered from substance use disorder.	2021	Bonny-Noach H and Gold D	Interventions unrelated to substance use (e.g., Study on behavioral addictions)/Wrong study outcome
37	Addictive profiles of Lebanese university students in terms of smoking, alcohol, and illegal drug use.	2021	Chalhoub C and Obeid S and Hallit R and Salameh P and Hallit S	Study conducted outside the geographic region of West Africa.
38	Administrative Military Discharge and Suicidal Ideation Among Post-9/11 Veterans.	2019	Hoffmire CA and Monteith LL and Holliday R and Park CL and Brenner LA and Hoff RA	Interventions unrelated to substance use (e.g., Study on behavioral addictions)/Wrong study outcome
39	Adolescent cannabis use increases risk for cocaine-induced paranoia.	2010	Kalayasiri R and Gelernter J and Farrer L and Weiss R and Brady K and Gueorguieva R and Kranzler HR and Malison RT	Study conducted outside the geographic region of West Africa.
40	Alcohol and drug dependence symptom items as brief screeners for substance use disorders: results from the Clinical Trials Network.	2012	Wu LT and Blazer DG and Woody GE and Burchett B and Yang C and Pan JJ and Ling W	Wrong study outcome
41	Alcohol and illicit drug dependence.	2004	Tjepkema M	Wrong study outcome
42	Alcohol Drinking Patterns and Differences in Alcohol-Related Harm: A Population-Based Study of the United States	2014	Antai, D. and Lopez, G. B. and Antai, J. and Anthony, D. S.	Study conducted outside the geographic region of West Africa.
43	Alcohol misuse in psychiatric outpatients in Ghana	2006	Redvers, Amanda and Appiah-Poku, John and Laugharne, Richard	Wrong study outcome
44	Alcohol use, viral hepatitis and liver fibrosis among HIV-positive persons in West Africa: a cross-sectional study	2017	Jaquet, Antoine and Wandeler, Gilles and Nouaman, Marcellin and Ekouevi, Didier K. and Tine, Judicael and Patassi, Akouda and Coffie, Patrick A. and Tanon, Aristophane and Seydi, Moussa and Attia, Alain and Dabis, Francois	Wrong study outcome
45	Alcohol-related negative consequences among drinkers around the world	2011	Graham, Kathryn and Bernards, Sharon and Knibbe, Ronald and Kairouz, Sylvia and Kuntsche, Sandra and Wilsnack, Sharon C. and Greenfield, Thomas K. and Dietze, Paul and Obot, Isidore and Gmel, Gerhard	Wrong study outcome
46	An analysis of 15-19-year-old first attenders at the Dublin Needle Exchange, 1990-97.	2001	Mullen L and Barry J	Study conducted outside the geographic region of West Africa.
47	An Epidemiological Study of Substance Use Disorders Among Emerging and Young Adults.	2019	Qadeer RA and Georgiades K and Boyle MH and Ferro MA	Wrong study outcome
48	Anabolic-androgenic steroid dependence: an emerging disorder.	2009	Kanayama G and Brower KJ and Wood RI and Hudson JI and Pope HG Jr	Wrong study outcome
49	Analysing trends of psychiatric disorders, treatment and service use across time in adults with borderline intellectual impairment: A cross-sectional study of private households.	2022	Lim A and Totsika V and Ali A	Study conducted outside the geographic region of West Africa.
50	Analysis of Prevalence of Alcohol and Drug Dependence among Rural Population		Chaudhuri, BP	Study lacking clear definitions of substance use levels or not providing specific data on drug types
51	Anthropometric indices and cardiometabolic risk factors in a Ghanaian adolescent population	2021	Sirikyi, Ignatius H. and Eliason, Sebastian and Ghartey, Frank N. and Ekenam, Evans and Pereko, Kingsley K. A. and Okai, Emmanuel and Yiridong, Felix and Hagan, Oheneba C. K. and Nsiah, Paul	Wrong study outcome
52	Antibiotic Resistance of Bacterial Isolates from Smallholder Poultry Droppings in the Guinea Savanna Zone of Nigeria	2022	Bamidele, Oladeji and Yakubu, Abdulmojeed and Joseph, Ehase Buba and Amole, Tunde Adegoke	Wrong study outcome
53	Apulian infectious diseases network: survey on the prevalence of delta infection among chronic HBV carriers in Apulia.	2023	Fasano M and Milella M and Carbonara S and Tundo P and Minniti S and Buccoliero G and Maci AM and Lo Caputo S and Santantonio TA	Study conducted outside the geographic region of West Africa.
54	Aquaculture management practices associated with antimicrobial residues in Southwestern Nigeria	2021	Okocha, Reuben Chukwuka and Olatoye, Isaac Olufemi and Alabi, Peter Ibukun and Ogunnoiki, Modupe Ganiyat and Adedeji, Olufemi Bolarinwa	Wrong study outcome
55	Area variations in the prevalence of substance use and gambling behaviours and problems in Quebec: a multilevel analysis.	2005	Kairouz S and Nadeau L and Siou GL	Study conducted outside the geographic region of West Africa.
56	Assessing Change Readiness and Treatment Eagerness among Psychoactive Substance Users in Northern Nigeria	2015	Abiola, Tajudeen and Udofia, Owoidoho and Sheikh, Taiwo L. and Sanni, Kamaldeen	Wrong study outcome
57	Assessing risk factors for latent and active tuberculosis among persons living with HIV in Florida: A comparison of self-reports and medical records	2022	Seneadza, Nana Ayegua Hagan and Kwara, Awewura and Lauzardo, Michael and Prins, Cindy and Zhou, Zhi and Seraphin, Marie Nancy and Ennis, Nicole and Morano, Jamie P. and Brumback, Babette and Cook, Robert L.	Wrong study outcome
58	Assessing substance abuse treatment need: a statewide hospital emergency department study.	2003	Rockett IR and Putnam SL and Jia H and Smith GS	Wrong study outcome
59	Assessment of knowledge, attitude, and practice of undergraduate medical students towards drug addiction and prevalence of drug addicts in Faculty	2022	Bashir, SN and Hasabo, EA and Elhag, NE and Ahmed, YS and Omer, AT and ...	Study not specifically addressing substance use
60	Association between breakfast skipping and psychosomatic symptoms among Canadian adolescents	2024	Peprah, P. and Oduro, M.S. and Boakye, P.A. and Morgan, A.K.	Study conducted outside the geographic region of West Africa.
61	Association between recreational drug use and sexual practices among people who inject drugs in Southwest China: a cross-sectional study.	2018	Su S and Zhang L and Cheng F and Li S and Li S and Jing J and Fairley CK and Chen L and Zhao J and Mao L	Study conducted outside the geographic region of West Africa.
62	Association of Cohort and Individual Substance Use With Risk of Transitioning to Drug Use, Drug Use Disorder, and Remission From Disorder: Findings From the World Mental Health Surveys	2019	Degenhardt, Louisa and Bharat, Chrianna and Glantz, Meyer D. and Sampson, Nancy A. and Al-Hamzawi, Ali and Alonso, Jordi and Andrade, Laura H. and Bunting, Brendan and Cia, Alfredo and de Girolamo, Giovanni and De Jonge, Peter and Demyttenaere, Koen and Gureje, Oye and Haro, Josep Maria and Harris, Meredith G. and He, Yanling and Hinkov, Hristo and Karam, Aimee Nasser and Karam, Elie G. and Kiejn…	A review paper
63	Association of Trichomonas vaginalis with sociodemographic factors and other STDs among female inmates in Lisbon.	2004	Garcia A and Exposto F and Prieto E and Lopes M and Duarte A and Correia da Silva R	Study conducted outside the geographic region of West Africa.
64	Association of variants in MANEA with cocaine-related behaviors.	2009	Farrer LA and Kranzler HR and Yu Y and Weiss RD and Brady KT and Anton R and Cubells JF and Gelernter J	Study conducted outside the geographic region of West Africa.
65	Associations between subjective social status and DSM-IV mental disorders results from theworld mental health surveys	2014	Scott, K.M. and Al-Hamzawi, A.O. and Andrade, L.H. and Borges, G. and Caldas-De-Almeida, J.M. and Fiestas, F. and Gureje, O. and Hu, C. and Karam, E.G. and Kawakami, N. and Lee, S. and Levinson, D. and Lim, C.C.W. and Navarro-Mateu, F. and Okoliyski, M. and Posada-Villa, J. and Torres, Y. and Williams, D.R. and Zakhozha, V. and Kessler, R.C.	Study conducted outside the geographic region of West Africa.
66	Associations between TV viewing and depressive symptoms among 60,202 Brazilian adults: The Brazilian national health survey	2018	Werneck, Andre O. and Oyeyemi, Adewale L. and Szwarcwald, Celia L. and Vancampfort, Davy and Silva, Danilo R.	Wrong study outcome
67	Asthma, smoking and chronic cough in rural and urban adult communities in The Gambia	2001	Walraven, GEL and Nyan, OA and Van der Sande, MAB and Banya, WAS and Ceesay, SM and Milligan, PJM and McAdam, KPWJ	Wrong study outcome
68	Attempted suicide among injecting and noninjecting cocaine users in Sydney, Australia.	2004	Darke S and Kaye S	Study conducted outside the geographic region of West Africa.
69	Attention deficit hyperactivity disorder (ADHD) among illicit psychostimulant users: a hidden disorder?	2013	Kaye S and Darke S and Torok M	Study conducted outside the geographic region of West Africa.
70	Attention deficit hyperactivity disorder and drug addiction rehabilitation patients.	2016	Camargo CH and Dornelles TF and Barszcz K and Martins EA	Interventions unrelated to substance use (e.g., Study on behavioral addictions)/Wrong study outcome
71	Attention deficit/hyperactivity disorder and substance abuse. Diagnostic and therapeutic considerations.	2001	Sullivan MA and Rudnik-Levin F	Study conducted outside the geographic region of West Africa.
72	Availability of substance use screening and treatment within HIV clinical sites across seven geographic regions within the IeDEA consortium	2024	Lancaster, K.E. and Stockton, M. and Remch, M. and Wester, C.W. and Nash, D. and Brazier, E. and Adedimeji, A. and Finlayson, R. and Freeman, A. and Hogan, B. and Kasozi, C. and Kwobah, E.K. and Kulzer, J.L. and Merati, T. and Tine, J. and Poda, A. and Succi, R. and Twizere, C. and Tlali, M. and Groote, P.V. and Edelman, E.J. and Parcesepe, A.M.	Wrong study outcome
73	Barriers in Access to the Treatment for People with Gambling Disorders. Are They Different from Those Experienced by People with Alcohol and/or Drug Dependence?	2017	DÄ…browska K and Moskalewicz J and Wieczorek Å	Interventions unrelated to substance use (e.g., Study on behavioral addictions)/Wrong study outcome
74	Benzodiazepine Dependence among Young Adult Participants in the Club Scene Who Use Drugs.	2017	Kurtz SP and Buttram ME and Surratt HL	Study conducted outside the geographic region of West Africa.
75	Benzodiazepine dependence in subjects with alcohol use disorders: what prevalence?	2016	Morel A and Grall-Bronnec M and Bulteau S and Chauvin-Grelier P and Gailledrat L and Pinot ML and Jolliet P and Victorri-Vigneau C	Study conducted outside the geographic region of West Africa.
76	Benzodiazepine Use in Opioid Maintenance Treatment Programme: Risks and Clinical Outcomes.	2021	Oliveira C and Filipe R and Meira J and Sampaio L and Teixeira L and Rodrigues J and Nunes I and Tavares J	Wrong study outcome
77	Betel quid not containing tobacco and oral leukoplakia: A report on a cross-sectional study in Papua New Guinea and a meta-analysis of current evidence	2008	Thomas, Steven J. and Harris, Ross and Ness, Andrew R. and Taulo, Joachim and Maclennan, Robert and Howes, Noah and Bain, Christopher J.	Wrong study outcome
78	Binge Drinking among adolescents is related to the development of Alcohol Use Disorders: results from a Cross-Sectional Study	2018	Addolorato, Giovanni and Vassallo, Gabriele A. and Antonelli, Giulio and Antonelli, Mariangela and Tarli, Claudia and Mirijello, Antonio and Agyei-Nkansah, Adwoa and Mentella, Maria C. and Ferrarese, Daniele and Mora, Vincenzina and Barbara, Marco and Maida, Marcello F. and Camma, Calogero and Gasbarrini, Antonio and Alcohol Related Dis Consortium	Wrong study outcome
79	Breaking the addictive cycle of the system: improving US criminal justice practices to address substance use disorders.	2015	Kopak AM	Study conducted outside the geographic region of West Africa.
80	Burnout: A predictor of oral health impact profile among Nigerian early career doctors	2023	Ogunsuji, Oluwaseyi Oyekunle and Adebayo, Oladimeji and Kanmodi, Kehinde Kazeem and Fagbule, Omotayo Francis and Adeniyi, Adebayo Makinde and James, Nuhu Teri and Yahya, Abdulmajid Ibrahim and Salihu, Mumeen Olaitan and Babarinde, Tosin and Olaopa, Olusegun and Selowo, Temitope and Enebeli, Ugo Uwadiako and Ishaya, Dare Godiya	Wrong study outcome
81	Cannabis use and knowledge among medical students at the University of the Free State, Bloemfontein, South Africa.	2018	Jain, Roshini and Chang, Ch Chiech and Koto, Mpho A and Geldenhuys, Alden N and Nichol, Richard J and Joubert, Gina	Study conducted outside the geographic region of West Africa.
82	Cardiovascular Risk Factor Burden in Africa and the Middle East: The Africa Middle East Cardiovascular Epidemiological (ACE) Study	2014	Alsheikh-Ali, Alawi A. and Omar, Mohamed I. and Raal, Frederick J. and Rashed, Wafa and Hamoui, Omar and Kane, Abdoul and Alami, Mohamed and Abreu, Paula and Mashhoud, Walid M.	Wrong study outcome
83	Casting shadows on the prevalence of tanning dependence: an assessment of mCAGE criteria.	2015	Schneider S and Schirmbeck F and Bock C and Greinert R and Breitbart EW and Diehl K	Study conducted outside the geographic region of West Africa.
84	Changes in the prevalence of hepatitis C virus (HCV) genotype 4 in Calabria, Southern Italy.	2002	Matera G and Lamberti A and Quirino A and FocÃ D and Giancotti A and Barreca GS and Guadagnino V and Liberto MC	Study conducted outside the geographic region of West Africa.
85	Childhood ADHD symptoms are associated with lifetime and current illicit substance-use disorders and in-site health risk behaviors in a representative sample of Latino prison inmates.	2015	GonzÃ¡lez RA and VÃ©lez-Pastrana MC and Ruiz VarcÃ¡rcel JJ and Levin FR and Albizu-GarcÃ­a CE	Study conducted outside the geographic region of West Africa.
86	Chlamydia trachomatis infection in women attending health centres in Babol: prevalence and risk factors.	2007	Bakhtiari A and Firoozjahi A	Study conducted outside the geographic region of West Africa.
87	Chronic hepatitis D: a vanishing Disease? An Italian multicenter study.	2000	Gaeta GB and Stroffolini T and Chiaramonte M and Ascione T and Stornaiuolo G and Lobello S and Sagnelli E and Brunetto MR and Rizzetto M	Study conducted outside the geographic region of West Africa.
88	Clinical and epidemiological analysis of the influence of selective indicators of living standards on the prevalence of alcoholism and drug addiction	2010	Bokhan, NA and Artemyev, IA and Mandel, AI	Interventions unrelated to substance use (e.g., Study on behavioral addictions)/Wrong study outcome
89	Club drug use and dependence among young adults recruited through time-space sampling.	2009	Parsons JT and Grov C and Kelly BC	Wrong study outcome
90	Clustering of health risk behaviours and the relationship with mental disorders.	2015	Vermeulen-Smit E and Ten Have M and Van Laar M and De Graaf R	Study conducted outside the geographic region of West Africa.
91	Cocaine-induced psychotic symptoms in clinical setting.	2014	Vergara-Moragues E and Araos GÃ³mez P and GonzÃ¡lez-Saiz F and RodrÃ­guez-Fonseca F	Wrong study outcome
92	Coexistence between personality disorders and substance use disorder. Madrid study about prevalence of dual pathology.	2019	GonzÃ¡lez E and Arias F and Szerman N and Vega P and Mesias B and Basurte I	Study conducted outside the geographic region of West Africa.
93	Cognitive behavioral therapy for challenges to quitting tobacco smoking among social science and religion students	2022	Nwosu, Nneka C. and Ede, Moses Onyemaechi and Onah, Nkechi G. and Ekwueme, Hope Uchechukwu and Obumse, Nneka Anthonia and Amoke, Chijioke V. and Chukwu, Chinyere Loveth and Onah, Sebastian O. and Amadi, Kingsley and Ezurike, Chukwuemeka A. and Oneli, Joy Obiageli	Wrong study outcome
94	Coinfection of Human Immunodeficiency Virus-Infected Patients with Hepatitis B Virus in Lokoja, North Central Nigeria	2020	Omatola, Cornelius Arome and Okolo, Martin-Iuther Oseni and Adaji, David Moses and Mofolorunsho, Charles Kehinde and Oyiguh, Joseph Abraham and Zige, Douye Victor and Akpala, Ndah Sumaila and Samson, Sunday Ocholi	Wrong study outcome
95	Commercial Interferon Gamma Release Assays Compared to the Tuberculin Skin Test for Diagnosis of Latent <i>Mycobacterium tuberculosis</i> Infection in Childhood Contacts in the Gambia	2010	Adetifa, Ifedayo M. O. and Ota, Martin O. C. and Jeffries, David J. and Hammond, Abdulrahman and Lugos, Moses D. and Donkor, Simon and Patrick, Owiafe and Adegbola, Richard A. and Hill, Philip C.	Wrong study outcome
96	Community incidence of hepatitis B and C among reincarcerated women.	2005	Macalino GE and Vlahov D and Dickinson BP and Schwartzapfel B and Rich JD	Study conducted outside the geographic region of West Africa.
97	Community perspectives on cardiovascular disease control in rural Ghana: A qualitative study	2023	Patil, Bhavana P. and Maddox, Isla Hutchinson and Aborigo, Raymond R. and Squires, Allison R. and Awuni, Denis F. and Horowitz, Carol R. and Oduro, Abraham J. and Phillips, James and Jones, Khadija and Heller, David	Wrong study outcome
98	Community-based Malaria Screening and Treatment for Pregnant Women Receiving Standard Intermittent Preventive Treatment With Sulfadoxine-Pyrimethamine: A Multicenter (The Gambia, Burkina Faso, and Benin) Cluster-randomized Controlled Trial	2019	Scott, Susana and D'Alessandro, Umberto and Kendall, Lindsay and Bradley, John and Bojang, Kalifa and Correa, Simon and Njie, Fanta and Tinto, Halidou and Traore-Coulibaly, Maminata and Natama, Hamtandi Magloire and Traore, Ousmane and Valea, Innocent and Nahum, Alain and Ahounou, Daniel and Bohissou, Francis and Sondjo, Gethaime and Agbowai, Carine and Mens, Petra and Ruizendaal, Esmee and Schal…	Wrong study outcome
99	Comorbid psychiatric diagnoses and their association with cocaine-induced psychosis in cocaine-dependent subjects.	2007	Tang YL and Kranzler HR and Gelernter J and Farrer LA and Cubells JF	Study conducted outside the geographic region of West Africa.
100	Comorbidity and impact of chronic spinal pain in Nigeria	2007	Gureje, Oye and Akinpelu, Aderonke O. and Uwakwe, Richard and Udofia, Owoidoho and Wakil, Abba	Wrong study outcome
101	Comorbidity between mood and substance-related disorders: A systematic review and meta-analysis.	2022	Saha S and Lim CC and Degenhardt L and Cannon DL and Bremner M and Prentis F and Lawrence Z and Heffernan E and Meurk C and Reilly J and McGrath JJ	Study is a review
102	Comorbidity of major depression with substance use disorders.	2005	Currie SR and Patten SB and Williams JV and Wang J and Beck CA and El-Guebaly N and Maxwell C	Interventions unrelated to substance use (e.g., Study on behavioral addictions)/Wrong study outcome
103	Comparison of vitamin B12, vitamin D and folic acid blood levels in patients with schizophrenia, drug addiction and controls.	2019	Yazici AB and Akcay Ciner O and Yazici E and Cilli AS and Dogan B and Erol A	Wrong study outcome
104	Complex health needs in the youth justice system: a survey of community-based and custodial offenders.	2014	Kinner SA and Degenhardt L and Coffey C and Sawyer S and Hearps S and Patton G	Study conducted outside the geographic region of West Africa.
105	Concordance between the diagnostic guidelines for alcohol and cannabis use disorders in the draft ICD-11 and other classification systems: analysis of data from the WHO's World Mental Health Surveys	2019	Degenhardt, L. and Bharat, C. and Bruno, R. and Glantz, M.D. and Sampson, N.A. and Lago, L. and Aguilar-Gaxiola, S. and Alonso, J. and Andrade, L.H. and Bunting, B. and Caldas-de-Almeida, J.M. and Cia, A.H. and Gureje, O. and Karam, E.G. and Khalaf, M. and McGrath, J.J. and Moskalewicz, J. and Lee, S. and Mneimneh, Z. and Navarro-Mateu, F. and Sasu, C.C. and Scott, K. and Torres, Y. and Poznyak, …	Study conducted outside the geographic region of West Africa.
106	Concurrent cocaine and alcohol use in individuals presenting to an addiction treatment program.	2010	Lyne J and O'Donoghue B and Clancy M and Kinsella A and O'Gara C	Study conducted outside the geographic region of West Africa.
107	Consequences of drug abuse and HIV/AIDS in China: recommendations for integrated care of HIV-infected drug users.	2009	Li X and He G and Wang H and Williams AB	Study conducted outside the geographic region of West Africa.
108	Consumption of carbonated soft drinks among Ghanaian adolescents: associations with socio-demographic factors, health risk factors and psychological distress.	2021	Atorkey, Prince and Akwei, Mariam and Asare-Doku, Winifred	Wrong study outcome
109	Co-occurrence of 12-month alcohol and drug use disorders and personality disorders in the United States: results from the National Epidemiologic Survey on Alcohol and Related Conditions.	2004	Grant BF and Stinson FS and Dawson DA and Chou SP and Ruan WJ and Pickering RP	Study conducted outside the geographic region of West Africa.
110	Co-occurrence of bipolar disorder and personality disorders in the United States: Prevalence, suicidality, and the impact of substance abuse	2024	Anona, K. and Olaomi, O. and Udegbe, E. and Uwumiro, F. and Tuaka, E.-B. and Okafor, N. and Adeyinka, A. and Obijuru, C. and Okpujie, V. and Bojerenu, M. and Opeyemi, M.	Study conducted outside the geographic region of West Africa.
111	Co-occurring psychiatric symptoms are associated with increased psychological, social, and medical impairment in opioid dependent pregnant women.	2010	Benningfield MM and Arria AM and Kaltenbach K and Heil SH and Stine SM and Coyle MG and Fischer G and Jones HE and Martin PR	Wrong study outcome
112	COPD and asthma in patients with opioid dependency: a cross-sectional study in primary care.	2020	Mehta S and Parmar N and Kelleher M and Jolley CJ and White P and Durbaba S and Ashworth M	Study conducted outside the geographic region of West Africa.
113	Correlates of co-occurring ADHD in drug-dependent subjects: prevalence and features of substance dependence and psychiatric disorders.	2008	Arias AJ and Gelernter J and Chan G and Weiss RD and Brady KT and Farrer L and Kranzler HR	Study conducted outside the geographic region of West Africa.
114	Correlates of HCV seropositivity among familial contacts of HCV positive patients.	2006	La Torre G and Miele L and Mannocci A and Chiaradia G and Berloco F and Gabrieli ML and Gasbarrini G and Ficarra MG and Matera A and Ricciardi G and Grieco A	Study conducted outside the geographic region of West Africa.
115	Cost of borderline personality disorder in Catalonia (Spain).	2014	Salvador-Carulla L and Bendeck M and Ferrer M and AndiÃ³n O and AragonÃ¨s E and Casas M	Study conducted outside the geographic region of West Africa.
116	Cross-National Analysis of the Associations among Mental Disorders and Suicidal Behavior: Findings from the WHO World Mental Health Surveys	2009	Nock, Matthew K. and Hwang, Irving and Sampson, Nancy and Kessler, Ronald C. and Angermeyer, Matthias and Beautrais, Annette and Borges, Guilherme and Bromet, Evelyn and Bruffaerts, Ronny and de Girolamo, Giovanni and de Graaf, Ron and Florescu, Silvia and Gureje, Oye and Haro, Josep Maria and Hu, Chiyi and Huang, Yueqin and Karam, Elie G. and Kawakami, Norito and Kovess, Viviane and Levinson, Da…	Wrong study outcome
117	Cross-sectional comparison of the epidemiology of DSM-5 generalized anxiety disorder across the globe	2017	Ruscio, A.M. and Hallion, L.S. and Lim, C.C.W. and Aguilar-Gaxiola, S. and Al-Hamzawi, A. and Alonso, J. and Andrade, L.H. and Borges, G. and Bromet, E.J. and Bunting, B. and De Almeida, J.M.C. and Demyttenaere, K. and Florescu, S. and De Girolamo, G. and Gureje, O. and Haro, J.M. and He, Y. and Hinkov, H. and Hu, C. and De Jonge, P. and Karam, E.G. and Lee, S. and Lepine, J.-P. and Levinson, D. …	Study conducted outside the geographic region of West Africa.
118	Cryptococcus neoformans infection in a cohort of Italian AIDS patients: natural history, early prognostic parameters, and autopsy findings.	2001	Antinori S and Galimberti L and Magni C and Casella A and Vago L and Mainini F and Piazza M and Nebuloni M and Fasan M and Bonaccorso C and Vigevani GM and Cargnel A and Moroni M and Ridolfo A	Study conducted outside the geographic region of West Africa.
119	Crystal methamphetamine use among young adults in the USA.	2007	Iritani BJ and Hallfors DD and Bauer DJ	Study conducted outside the geographic region of West Africa.
120	Cumulative adversity and drug dependence in young adults: racial/ethnic contrasts.	2003	Turner RJ and Lloyd DA	Study conducted outside the geographic region of West Africa.
121	Data on the prevalence of addiction to the Internet among individuals with a history of drug abuse	2018	Razjouyan, K and Hamzenejhad, P and Khademi, M and Arabgol, F	Study conducted outside the geographic region of West Africa.
122	Data Resource Profile: The Global School-based Student Health Survey-behavioural risk and protective factors among adolescents	2023	Bischops, Anne C. and Radev, Stefan T. and Koethe, Ullrich and Chen, Simiao and Geldsetzer, Pascal and Sarker, Malabika and Su, Tin Tin and Mohamed, Fawzia Ahmed and Darwish, Noorali and Ahmad, Noor Ani and Baba, Sidi Ahmed Ould and Baernighausen, Till and Barteit, Sandra	Wrong study outcome
123	Depression and Associated Factors Among Gay and Heterosexual Male University Students in Nigeria	2018	Oginni, O.A. and Mosaku, K.S. and Mapayi, B.M. and Akinsulore, A. and Afolabi, T.O.	Interventions unrelated to substance use (e.g., Study on behavioral addictions)/Wrong study outcome
124	Depression and suicidal ideation among undergraduates in state tertiary institutions in Lagos Nigeria	2023	Ladi-Akinyemi, Temitope 'Wunmi and Okpue, Adaeze Precious and Onigbinde, Oluseyi Adetola and Okafor, Ifeoma Peace and Akodu, Babatunde and Odeyemi, Kofoworola	Wrong study outcome
125	Depression and the severity of substance abuse.	2000	Coelho R and Rangel R and Ramos E and Martins A and Prata J and Barros H	Study conducted outside the geographic region of West Africa.
126	Depression in Chinese men with methamphetamine dependence: Prevalence, correlates and relationship with alexithymia.	2022	Li J and Jiang W and Zhu R and Fan F and Fu F and Wei D and Tang S and Tian Y and Chen J and Li Y and Zhou H and Wang L and Wang D and Zhang XY	Study conducted outside the geographic region of West Africa.
127	Depression, anxiety symptoms and substance use amongst sex workers attending a non-governmental organisation in KwaZulu-Natal, South Africa.	2017	Poliah, V and Paruk, S	Study conducted outside the geographic region of West Africa.
128	Depression, suicidality, and alcohol use disorder among people living with HIV/AIDS in Nigeria	2017	Egbe, Catherine O. and Dakum, Patrick S. and Ekong, Ernest and Kohrt, Brandon A. and Minto, John G. and Ticao, Cynthia J.	Wrong study outcome
129	DEPRESSION;: PREVALENCE IN PATIENTS PRESENTING WITH ALCOHOL AND DRUG ADDICTION	2012	Akhtar, S and AKRAM, B and YASMEEN, A	Study conducted outside the geographic region of West Africa.
130	Depressive disorders and suicide attempts in injecting drug users with and without HIV infection.	2001	Malbergier A and de Andrade AG	Study conducted outside the geographic region of West Africa.
131	Dermatological aspects of synthetic cannabinoid addiction.	2017	Inci R and Kelekci KH and Oguz N and Karaca S and Karadas B and Bayrakci A	Study conducted outside the geographic region of West Africa.
132	Descriptive Study on Opioid Misuse Prevalence and Office-Based Buprenorphine Access in Ohio Prior to the Removal of the Drug Addiction Treatment Act	2023	McKnight, ER and Dong, Q and Brook, DL and Hepler, SA and Kline, DM and ...	Study conducted outside the geographic region of West Africa.
133	Detectability of <i>Plasmodium falciparum</i> clones	2010	Bretscher, Michael T. and Valsangiacomo, Francesca and Owusu-Agyei, Seth and Penny, Melissa A. and Felger, Ingrid and Smith, Tom	Wrong study outcome
134	Detection methods of the drug-addiction and alcoholism treatment programme of the Spanish National Railway Company (RENFE).	2003	Cabrero E and GÃ³mez-Acebo A and GarcÃ­a-AlcÃ¡zar I and Luna JD and Luna A	Study conducted outside the geographic region of West Africa.
135	Determinants of HIV testing among Filipino women: Results from the 2013 Philippine National Demographic and Health Survey	2020	Pepito, Veincent Christian F. and Newton, Sam	Wrong study outcome
136	Determinants of transition across the spectrum of alcohol use and misuse in Nigeria	2013	Esan, Oluyomi and Makanjuola, Victor and Oladeji, Bibilola and Gureje, Oye	Wrong study outcome
137	Determinants of unprotected sex among HIV-positive patients in South Africa	2005	Olley, BO and Seedat, S and Gxamza, F and Reuter, H and Stein, DJ	Wrong study outcome
138	Development and evaluation of a risk algorithm predicting alcohol dependence after early onset of regular alcohol use	2023	Bharat, Chrianna and Glantz, Meyer D. and Aguilar-Gaxiola, Sergio and Alonso, Jordi and Bruffaerts, Ronny and Bunting, Brendan and Caldas-de-Almeida, Jose Miguel and Cardoso, Graca and Chardoul, Stephanie and de Jonge, Peter and Gureje, Oye and Haro, Josep Maria and Harris, Meredith G. and Karam, Elie G. and Kawakami, Norito and Kiejna, Andrzej and Kovess-Masfety, Viviane and Lee, Sing and McGrat…	Wrong study outcome
139	Diabetic polyneuropathy with/out neuropathic pain in Mali: A cross-sectional study in two reference diabetes treatment centers in Bamako (Mali), Western Africa	2020	Maiga, Youssoufa and Diallo, Salimata and Konipo, Fatoumata Dite Nene and Sangho, Oumar and Sangare, Modibo and Diallo, Seybou H. and Mahamadou, Saliou and Pereon, Yann and Giumelli, Bernard and Coulibaly, Awa and Daou, Mariam and Traore, Zoumana and Sylla, Djeneba Sow and Albakaye, Mohamed and Guinto, Cheick Oumar and Ouologem, Madani and Sissoko, Adama S. and Traore, Hamar A. and Coulibaly, Sou…	Wrong study outcome
140	Diagnostic capabilities of self-reported psychoactive substance use among patients admitted to psychiatric consultations in Benin, West Africa	2022	Abdelhakim, A.K. and Bio-Sya, A. and Damien, G.B. and Klikpo, E.T.E. and Gansou, G.M. and Allabi, A.C.	Wrong study outcome
141	Did the New French Regulation of Zolpidem Decrease the Problematic Consumption of Zolpidem? A Field Study among Users.	2022	Laforgue EJ and Rousselet M and Claudon A and Aquizerate A and Jolliet P and Istvan M and Victorri-Vigneau C	Study conducted outside the geographic region of West Africa.
142	Differences in alcohol consumption and drinking patterns in Ghanaians in Europe and Africa: The RODAM Study	2018	Addo, Juliet and Cook, Sarah and Galbete, Cecilia and Agyemang, Charles and Klipstein-Grobusch, Kerstin and Nicolaou, Mary and Danquah, Ina and Schulze, Matthias B. and Brathwaite, Rachel and Mockenhaupt, Frank P. and Beune, Erik and Meeks, Karlijn and Aikins, Ama de-Graft and Bahendaka, Silver and Owusu-Dabo, Ellis and Smeeth, Liam	Wrong study outcome
143	Differential profile and treatment development of drug-addicted patients depending on violent behaviours and/or criminal acts.	2015	LÃ³pez-GoÃ±i JJ and FernÃ¡ndez-Montalvo J and Arteaga A and Cacho R	Interventions unrelated to substance use (e.g., Study on behavioral addictions)/Wrong study outcome
144	Disability and service use among homeless people living with psychotic disorders	2004	Herrman, H and Evert, H and Harvey, C and Gureje, O and Pinzone, T and Gordon, I	Wrong study outcome
145	Disability-Adjusted Life Years among Drug Users in Khon Kaen: An Evidence-Based Approach.	2015	Loeiyood J and Luvira V and Kanato M	Study conducted outside the geographic region of West Africa.
146	Discovery of Psychoactive Substance Addiction Patterns Based on Information Mining Engineering.	2017	GarcÃ­a-MartÃ­nez R and Martins S and Bianco S and Navas H	Study conducted outside the geographic region of West Africa.
147	Disparities in illicit drug use and disability status among a nationally representative sample of U.S. college students.	2021	Casseus M and West B and Graber JM and Wackowski O and Cooney JM and Lee HS	Study conducted outside the geographic region of West Africa.
148	Distribution and etiology of chronic respiratory diseases in primary healthcare departments in Cape Verde	2015	Carreiro-Martins, P. and Rosado-Pinto, J. and do Ceu Teixeira, M. and Neuparth, N. and Silva, O. and Papoila, A. L. and Khaltaev, N. and Bousquet, J. and Annesi-Maesano, I.	Study conducted outside the geographic region of West Africa.
149	Does availability of illicit drugs mediate the association between mental illness and substance use?	2011	Liang W and Lenton S and Allsop S and Chikritzhs T	Study conducted outside the geographic region of West Africa.
150	Does early onset of non-medical use of prescription drugs predict subsequent prescription drug abuse and dependence? Results from a national study.	2007	McCabe SE and West BT and Morales M and Cranford JA and Boyd CJ	Study conducted outside the geographic region of West Africa.
151	Does physical activity influence the association between depressive symptoms and low-grade inflammation in adults? A study of 8,048 adults	2020	Werneck, Andre O. and Christofaro, Diego G. D. and Ritti-Dias, Raphael M. and Cucato, Gabriel G. and Stubbs, Brendon and Oyeyemi, Adewale L. and Conceicao, Raquel D. O. and Santos, Raul D. and Bittencourt, Marcio S.	Wrong study outcome
152	Drug abuse: another challenge for the cardiologist?	2014	Anselmino M and Matta M and Gaita F	Study conducted outside the geographic region of West Africa.
153	Drug Addiction among High School Students in Luhansk: Trends and Prevalence.	2012	Kononov, IF	Study conducted outside the geographic region of West Africa.,Study lacking clear definitions of substance use levels or not providing specific data on drug types
154	Drug Addiction in Jerusalem &Suggestions to Limit its Prevalence	2005	Omran, M	Study conducted outside the geographic region of West Africa.
155	Drug addiction: a critical problem calling for novel solutions.	2008	Tyndale R	Editorials, commentaries, and opinion pieces
156	Drug and alcohol use and treatment for Australian Indigenous and non-Indigenous prisoners: demand reduction strategies.	2015	Dolan K and Rodas A and Bode A	Study conducted outside the geographic region of West Africa.
157	Drug dependence and associated risks among female street-based sex workers in the greater Sydney area, Australia.	2008	Roxburgh A and Degenhardt L and Copeland J and Larance B	Study conducted outside the geographic region of West Africa.
158	Drug dependence and psychotic symptoms: A retrospective study of adolescents who abuse drugs at Al-Amal hospital in Jeddah, Saudi Arabia	2012	Alibrahim, O. and Elawad, N. and Misau, Y.A. and Shaikh, T.M. and Allam, N.	Study conducted outside the geographic region of West Africa.
159	Drug policy in Vietnam: a decade of change?	2012	Vuong T and Ali R and Baldwin S and Mills S	Study conducted outside the geographic region of West Africa.
160	Drug testing welfare recipients--false positives, false negatives, unanticipated opportunities.	2002	Pollack HA and Danziger S and Jayakody R and Seefeldt KS	Study conducted outside the geographic region of West Africa.
161	Drug use among HIV+ adults aged 50 and older: findings from the GOLD II study.	2016	Ompad DC and Giobazolia TT and Barton SC and Halkitis SN and Boone CA and Halkitis PN and Kapadia F and Urbina A	Study conducted outside the geographic region of West Africa.
162	Drug use and HIV in West Africa: a neglected epidemic	2011	Raguin, Gilles and Lepretre, Annie and Ba, Idrissa and Ndoye, Ibrahim and Toufik, Abdalla and Brucker, Gilles and Girard, Pierre-Marie	Wrong study outcome
163	Drug-use pattern, comorbid psychosis and mortality in people with a history of opioid addiction.	2005	SÃ¸rensen HJ and Jepsen PW and Haastrup S and Juel K	Wrong study outcome
164	Dual diagnosis and chronology of illness in treatment-seeking Italian patients dependent on heroin.	2011	Maremmani AG and Dell'Osso L and Pacini M and Popovic D and Rovai L and Torrens M and Perugi G and Maremmani I	Study conducted outside the geographic region of West Africa.
165	Dual epidemics of syphilis and methamphetamine use among drug users in Shandong Province of China.	2013	Liao M and Kang D and Tao X and Li J and Qian Y and Wang G and Jiang B and Bi Z and Jia Y	Study conducted outside the geographic region of West Africa.
166	Editorial: Alcohol and drug use in low- and middle-income countries	2024	El Hayek, S. and Lasebikan, V. and Noroozi, A.	Wrong study outcome
167	Effect of cigarette prices on cigarette consumption in Ghana.	2022	Boachie, Micheal Kofi and Ayifah, Rebecca Nana Yaa and Immurana, Mustapha and Agyemang, John Kwaku and Singh, Arti and Ross, Hana	Wrong study outcome
168	Effects of the â€œUnpluggedâ€ school-based substance use prevention program in Nigeria: A cluster randomized controlled trial	2021	Vigna-Taglianti, F. and MehanoviÄ‡, E. and Alesina, M. and DamjanoviÄ‡, L. and Ibanga, A. and Pwajok, J. and Prichard, G. and van der Kreeft, P. and Virk, H.K.	Study conducted outside the geographic region of West Africa.
169	Empirically derived subtypes of opioid use and related behaviors.	2011	Chan G and Gelernter J and Oslin D and Farrer L and Kranzler HR	Study conducted outside the geographic region of West Africa.
170	Epidemiologic differences in drug dependence--a US-UK cross-national comparison.	2003	Furr-Holden CD and Anthony JC	Study conducted outside the geographic region of West Africa.
171	Epidemiology of harmful use of alcohol in Nigeria: a systematic review and meta-analysis	2019	Adeloye, Davies and Olawole-Isaac, Adebanke and Auta, Asa and Dewan, Mary T. and Omoyele, Chiamaka and Ezeigwe, Nnenna and Jacobs, Wura and Mpazanje, Rex G. and Harhay, Michael O. and Alemu, Wondimagegnehu and Adewole, Isaac F.	Wrong study outcome
172	Epidemiology of illicit drug use disorders in Iran: prevalence, correlates, comorbidity and service utilization results from the Iranian Mental Health Survey.	2016	Amin-Esmaeili M and Rahimi-Movaghar A and Sharifi V and Hajebi A and Radgoodarzi R and Mojtabai R and Hefazi M and Motevalian A	Study conducted outside the geographic region of West Africa.
173	Epidemiology of major depression with atypical features: results from the National Epidemiologic Survey on Alcohol and Related Conditions (NESARC).	2012	Blanco C and Vesga-LÃ³pez O and Stewart JW and Liu SM and Grant BF and Hasin DS	Study conducted outside the geographic region of West Africa.
174	Epidemiology of suicidal behaviors among junior and senior high school adolescents: Exploring the interactions between bullying victimization, substance use, and physical inactivity	2022	Iyanda, A.E. and Krishnan, B. and Adeusi, T.J.	Study did not differentiate between drug use and other substance use disorders/Study lacking clear definitions of substance use levels or not providing specific data on drug types
175	Epidemiology of suicidal behaviours amongst school-going adolescents in post-conflict Sierra Leone	2021	Asante, Kwaku Oppong and Quarshie, Emmanuel Nii-Boye and Onyeaka, Henry K.	Study conducted outside the geographic region of West Africa.
176	Epidemiology, clinical data, and treatment of viral hepatitis in a large cohort of intravenous drug users.	2013	Gigi E and Sinakos E and Sykja A and Androulakis G and Tanis C and Stayridou V and Tsirogianni E and Zouridakis K and Bellou AL and Orfanou E and Raptopoulou-Gigi M	Wrong study outcome
177	Ergonomic assessment of work-related musculoskeletal disorder and its determinants among commercial mini bus drivers and driver assistants (mini bus conductors) in Nigeria	2021	Ekechukwu, Echezona Nelson Dominic and Useh, Erobogha and Nna, Obumneme Linky and Ekechukwu, Nmachukwu Ifeoma and Obi, Ogbonna Nnajiobi and Aguwa, Emmanuel Nwabueze and Arinze-Onyia, Sussan Uzoamaka and Abaraogu, Ukachukwu Okaroafor and Utti, Victor Adimabua	Wrong study outcome
178	Estimate of the prevalence of subjects with gambling-related problems requiring treatment: a study in Northern Italy.	2017	Pavarin RM and Zenesini C and Fioritti A	Study conducted outside the geographic region of West Africa.
179	Estimating the prevalence of alcohol and drug abuse and dependence among New Orleans arrestees	2005	Jr, GS Yacoubian	Study conducted outside the geographic region of West Africa.
180	Estimating the size of the population of persons who inject drugs in the island of MontrÃ©al, Canada, using a six-source capture-recapture model.	2014	Leclerc P and Vandal AC and Fall A and Bruneau J and Roy Ã‰ and Brissette S and Archibald C and Arruda N and Morissette C	Study conducted outside the geographic region of West Africa.
181	Estimating the total mortality among problem drug users.	2008	Cruts G and Buster M and Vicente J and Deerenberg I and Van Laar M	Study conducted outside the geographic region of West Africa.
182	Estimating treatment coverage for people with substance use disorders: an analysis of data from the World Mental Health Surveys	2017	Degenhardt, L. and Glantz, M. and Evans-Lacko, S. and Sadikova, E. and Sampson, N. and Thornicroft, G. and Aguilar-Gaxiola, S. and Al-Hamzawi, A. and Alonso, J. and Helena Andrade, L. and Bruffaerts, R. and Bunting, B. and Bromet, E.J. and Caldas de Almeida, J.M. and de Girolamo, G. and Florescu, S. and Gureje, O. and Maria Haro, J. and Huang, Y. and Karam, A. and Karam, E.G. and Kiejna, A. and L…	Study conducted outside the geographic region of West Africa.
183	Evaluating the drug use "gateway" theory using cross-national data: Consistency and associations of the order of initiation of drug use among participants in the WHO World Mental Health Surveys	2010	Degenhardt, Louisa and Dierker, Lisa and Chiu, Wai Tat and Medina-Mora, Maria Elena and Neumark, Yehuda and Sampson, Nancy and Alonso, Jordi and Angermeyer, Matthias and Anthony, James C. and Bruffaerts, Ronny and de Girolamo, Giovanni and de Graaf, Ron and Gureje, Oye and Karam, Aimee N. and Kostyuchenko, Stanislav and Lee, Sing and Lepine, Jean-Pierre and Levinson, Daphna and Nakamura, Yosikazu…	Study conducted outside the geographic region of West Africa.
184	Evaluation of old-age disability and related factors among an Iranian elderly population.	2011	Adib-Hajbaghery M	Study conducted outside the geographic region of West Africa.
185	Evaluation of prevalence of drug dependence in betaâ€thalassemic patients and its risk factors	2008	Karimi, M and Lahsaeizadeh, S and Jafari, H and ...	Study lacking clear definitions of substance use levels or not providing specific data on drug types
186	Evidence-based guidelines for mental, neurological, and substance use disorders in low- and middle-income countries: Summary of WHO recommendations	2011	Dua, T. and Barbui, C. and Clark, N. and Fleischmann, A. and Poznyak, V. and van Ommeren, M. and Yasamy, M.T. and Ayuso-Mateos, J.L. and Birbeck, G.L. and Drummond, C. and Freeman, M. and Giannakopoulos, P. and Levav, I. and Obot, I.S. and Omigbodun, O. and Patel, V. and Phillips, M. and Prince, M. and Rahimi-Movaghar, A. and Rahman, A. and Sander, J.W. and Saunders, J.B. and Servili, C. and Rang…	A review paper
187	Examining the prevalence and incidence rates among patients with drug dependence in the US veteran population	2016	Pandya, S and Du, H and Wang, L and Baser, O	Study conducted outside the geographic region of West Africa.
188	Examining the role of common genetic variants on alcohol, tobacco, cannabis and illicit drug dependence: genetics of vulnerability to drug dependence.	2015	Palmer RH and Brick L and Nugent NR and Bidwell LC and McGeary JE and Knopik VS and Keller MC	Wrong study outcome
189	Experiences of mothering drug-dependent youth: influences on occupational performance patterns.	2014	Wegner, Lisa and Arend, TeriLee and Bassadien, Raagiema and Bismath, Zulfa and Cros, Lauren	Study conducted outside the geographic region of West Africa.
190	Exploration of drug addiction prevalence among young generation of Pabna district, Bangladesh	2023	Sarker, AK and Raju, FR and Sultana, MP and ...	Study conducted outside the geographic region of West Africa.
191	Exploring the barriers and facilitators to the uptake of smoking cessation services for people in treatment or recovery from problematic drug or alcohol use: A qualitative systematic review	2023	Iyahen, E.O. and Omoruyi, O.O. and Rowa-Dewar, N. and Dobbie, F.	Wrong study outcome
192	Exploring the perils of cross-national comparisons of drug prevalence: The effect of survey modality.	2017	Giommoni L and Reuter P and Kilmer B	Study conducted outside the geographic region of West Africa.
193	Externalizing psychopathology and risk for suicide attempt: cross-sectional and longitudinal findings from the Baltimore Epidemiologic Catchment Area Study.	2009	Hills AL and Afifi TO and Cox BJ and Bienvenu OJ and Sareen J	Study conducted outside the geographic region of West Africa.
194	Factors affecting the changes in molecular epidemiology of acute hepatitis B in a Southern Italian area.	2010	Coppola N and Masiello A and Tonziello G and Pisapia R and Pisaturo M and Sagnelli C and Messina V and Iodice V and Sagnelli E	Study conducted outside the geographic region of West Africa.
195	Factors associated with an increase in tobacco use and alcohol drinking during the COVID-19 pandemic: A cross-sectional study of data from 105 countries	2023	Quadri, Mir Faeq A. and Lusher, Joanne and Folayan, Morenike O. and El Tantawi, Maha and Zuniga, Ariel A. and Brown, Brandon and Aly, Nourhan M. and Okeibunor, Joseph C. and Florencia, Giuliana and Jafer, Mohammed and Ara, Eshrat and Miranda, Kessketlen A. and Al-Khanati, Nuraldeen M. and Ellakany, Passent and Gaffar, Balgis and Ishabiyi, Anthonia O. and Khan, Abeedha T. and Khalid, Zumama and La…	Wrong study outcome
196	Factors associated with contraceptive use in a rural area in Western Cape Province	2013	Peer, N. and Morojele, N. and London, L.	Wrong study outcome
197	Factors associated with depressive symptoms and suicidal ideation and behaviours amongst sub-Saharan African adolescents aged 10-19 years: cross-sectional study	2020	Nyundo, A. and Manu, A. and Regan, M. and Ismail, A. and Chukwu, A. and Dessie, Y. and Njau, T. and Kaaya, S.F. and Smith Fawzi, M.C.	We cannot separate the West africa countries data from the SSA,Interventions unrelated to substance use (e.g., Study on behavioral addictions).
198	Factors associated with unintended pregnancy among women attending a public health facility in KwaZulu-Natal, South Africa.	2018	Haffejee, Firoza and O'Connor, Laura and Govender, Nalini and Reddy, Poovendhree and Sibiya, Maureen Nokuthula and Ghuman, Shanaz and Ngxongo, Thembelihle and Borg, Dorinda	Study conducted outside the geographic region of West Africa.
199	Factors that influence pharmacists' efforts in addressing substance use in Nigeria: An exploratory study	2022	Rotimi, K. and Edeh, F.K. and Aiden, J. and Itiola, A.J. and Obamiro, K.	Wrong study outcome
200	Findings from the World Mental Health Surveys of Civil Violence Exposure and Its Association with Subsequent Onset and Persistence of Mental Disorders	2023	Axinn, W.G. and Bruffaerts, R. and Kessler, T.L. and Frounfelker, R. and Aguilar-Gaxiola, S. and Alonso, J. and Bunting, B. and Caldas-De-Almeida, J.M. and Cardoso, G. and Chardoul, S. and Chiu, W.T. and CÃ­a, A. and Gureje, O. and Karam, E.G. and Kovess-Masfety, V. and Petukhova, M.V. and Piazza, M. and Posada-Villa, J. and Sampson, N.A. and Scott, K.M. and Stagnaro, J.C. and Stein, D.J. and Tor…	Study conducted outside the geographic region of West Africa.
201	Findings from world mental health surveys of the perceived helpfulness of treatment for patients with major depressive disorder	2020	Harris, M.G. and Kazdin, A.E. and Chiu, W.T. and Sampson, N.A. and Aguilar-Gaxiola, S. and Al-Hamzawi, A. and Alonso, J. and Altwaijri, Y. and Andrade, L.H. and Cardoso, G. and CÃ­a, A. and Florescu, S. and Gureje, O. and Hu, C. and Karam, E.G. and Karam, G. and Mneimneh, Z. and Navarro-Mateu, F. and Oladeji, B.D. and O'Neill, S. and Scott, K. and Slade, T. and Torres, Y. and Vigo, D. and Wojtyni…	Wrong study outcome
202	Food addiction and substance addiction in women: Common clinical characteristics.	2018	Hardy R and Fani N and Jovanovic T and Michopoulos V	Study not specifically addressing substance use
203	Food Addiction: definition, measurement and prevalence in healthy subjects and in patients with eating disorders.	2016	Imperatori C and Fabbricatore M and Vumbaca V and Innamorati M and Contardi A and Farina B	Interventions unrelated to substance use (e.g., Study on behavioral addictions)/Wrong study outcome
204	Food addiction: its prevalence and significant association with obesity in the general population.	2013	Pedram P and Wadden D and Amini P and Gulliver W and Randell E and Cahill F and Vasdev S and Goodridge A and Carter JC and Zhai G and Ji Y and Sun G	Wrong study outcome
205	Food insecurity and its impact on substance use and suicidal behaviours among school-going adolescents in Africa: evidence from the Global School-Based Student Health Survey	2024	Tetteh, J. and Ekem-Ferguson, G. and Quarshie, E.N.-B. and Dwomoh, D. and Swaray, S.M. and Otchi, E. and Adomako, I. and Quansah, H. and Yawson, A.E.	Study conducted outside the geographic region of West Africa.
206	Frequency of Intestinal Parasites in Substance Abusers.	2022	Bozkurt YT and TaÅŸ Cengiz Z and Ekici A and YÄ±lmaz H	Study not specifically addressing substance use
207	Gambling disorders, gambling type preferences, and psychiatric comorbidity among the Thai general population: Results of the 2013 National Mental Health Survey.	2016	Assanangkornchai S and McNeil EB and Tantirangsee N and Kittirattanapaiboon P	Study conducted outside the geographic region of West Africa.
208	Gambling in the Landscape of Adversity in Youth: Reflections from Men Who Live with Poverty and Homelessness.	2016	Hamilton-Wright S and Woodhall-Melnik J and Guilcher SJ and Schuler A and Wendaferew A and Hwang SW and Matheson FI	Study conducted outside the geographic region of West Africa.
209	Gender difference in the point prevalence, symptoms, comorbidity, and correlates of depression: findings from the Lagos State Mental Health Survey (LSMHS), Nigeria	2018	Adewuya, A.O. and Coker, O.A. and Atilola, O. and Ola, B.A. and Zachariah, M.P. and Adewumi, T. and Olugbile, O. and Fasawe, A. and Idris, O.	Wrong study outcome
210	Gender differences in chronic medical, psychiatric, and substance-dependence disorders among jail inmates.	2010	Binswanger IA and Merrill JO and Krueger PM and White MC and Booth RE and Elmore JG	Study conducted outside the geographic region of West Africa.
211	Gender Differences in HIV Care among Criminal Justice-Involved Persons: Baseline Data from the CARE+ Corrections Study.	2017	Beckwith C and Castonguay BU and Trezza C and Bazerman L and Patrick R and Cates A and Olsen H and Kurth A and Liu T and Peterson J and Kuo I	Wrong study outcome
212	Gender differences in the relationship between alcohol use and anxiety symptoms among Nigerian college students	2006	Adewuya, Abiodun O. and Ola, Bola A. and Aloba, Olutayo O.	Wrong study outcome
213	Genetic etiology of the common liability to drug dependence: evidence of common and specific mechanisms for DSM-IV dependence symptoms.	2012	Palmer RH and Button TM and Rhee SH and Corley RP and Young SE and Stallings MC and Hopfer CJ and Hewitt JK	Study conducted outside the geographic region of West Africa.
214	Global burden and risk factors of musculoskeletal disorders among adolescents and young adults in 204 countries and territories, 1990-2019	2023	Guan, Shi-Yang and Zheng, Jin-Xin and Sam, Napoleon Bellua and Xu, Shengqian and Shuai, Zongwen and Pan, Faming	Wrong study outcome
215	Global Tuberculosis Report 2020-Reflections on the Global TB burden, treatment and prevention efforts	2021	Chakaya, Jeremiah and Khan, Mishal and Ntoumi, Francine and Aklillu, Eleni and Fatima, Razia and Mwaba, Peter and Kapata, Nathan and Mfinanga, Sayoki and Hasnain, Seyed Ehtesham and Katoto, Patrick D. M. C. and Bulabula, Andre N. H. and Sam-Agudu, Nadia A. and Nachega, Jean B. and Tiberi, Simon and McHugh, Timothy D. and Abubakar, Ibrahim and Zumla, Alimuddin	Wrong study outcome
216	Global, regional, and national age-sex specific mortality for 264 causes of death, 1980â€“2016: a systematic analysis for the Global Burden of Disease Study 2016	2017	Naghavi, M. and Abajobir, A.A. and Abbafati, C. and Abbas, K.M. and Abd-Allah, F. and Abera, S.F. and Aboyans, V. and Adetokunboh, O. and Ã„rnlÃ¶v, J. and Afshin, A. and Agrawal, A. and Kiadaliri, A.A. and Ahmadi, A. and Ahmed, M.B. and Aichour, A.N. and Aichour, I. and Aichour, M.T.E. and Aiyar, S. and Al-Eyadhy, A. and Alahdab, F. and Al-Aly, Z. and Alam, K. and Alam, N. and Alam, T. and Alene,…	Study conducted outside the geographic region of West Africa.
217	Global, regional, and national comparative risk assessment of 79 behavioural, environmental and occupational, and metabolic risks or clusters of risks, 1990-2015: a systematic analysis for the Global Burden of Disease Study 2015	2016	Forouzanfar, Mohammad H. and Afshin, Ashkan and Alexander, Lily T. and Anderson, H. Ross and Bhutta, Zulficiar A. and Biryukov, Stan and Brauer, Michael and Burnett, Richard and Cercy, Kelly and Charlson, Fiona J. and Cohen, Aaron J. and Dandona, Lalit and Estep, Kara and Ferrari, Alize J. and Frostad, Joseph J. and Fullman, Nancy and Gething, Peter W. and Godwin, William W. and Griswold, Max and…	Wrong study outcome
218	Global, regional, and national incidence, prevalence, and years lived with disability for 310 diseases and injuries, 1990â€“2015: a systematic analysis for the Global Burden of Disease Study 2015	2016	Vos, T. and Allen, C. and Arora, M. and Barber, R.M. and Brown, A. and Carter, A. and Casey, D.C. and Charlson, F.J. and Chen, A.Z. and Coggeshall, M. and Cornaby, L. and Dandona, L. and Dicker, D.J. and Dilegge, T. and Erskine, H.E. and Ferrari, A.J. and Fitzmaurice, C. and Fleming, T. and Forouzanfar, M.H. and Fullman, N. and Goldberg, E.M. and Graetz, N. and Haagsma, J.A. and Hay, S.I. and Joh…	Study conducted outside the geographic region of West Africa.
219	Global, regional, and national incidence, prevalence, and years lived with disability for 328 diseases and injuries for 195 countries, 1990-2016: A systematic analysis for the Global Burden of Disease Study 2016	2017	Vos, T. and Abajobir, A.A. and Abbafati, C. and Abbas, K.M. and Abate, K.H. and Abd-Allah, F. and Abdulle, A.M. and Abebo, T.A. and Abera, S.F. and Aboyans, V. and Abu-Raddad, L.J. and Ackerman, I.N. and Adamu, A.A. and Adetokunboh, O. and Afarideh, M. and Afshin, A. and Agarwal, S.K. and Aggarwal, R. and Agrawal, A. and Agrawal, S. and Ahmad Kiadaliri, A. and Ahmadieh, H. and Ahmed, M.B. and Aic…	A review paper
220	HCV prevalence and treatment outcomes among drug users in an outpatient center for drug addiction in Northern Italy.	2023	Lanza A and Olivola M and Peschi G and Brondino N and Politi P	Study conducted outside the geographic region of West Africa.
221	Health promotion interventions for the control of hypertension in Africa, a systematic scoping review from 2011 to 2021	2021	Shin, Jinhee and Konlan, Kennedy Diema and Mensah, Eugenia	Wrong study outcome
222	Health sector spending and spending on HIV/AIDS, tuberculosis, and malaria, and development assistance for health: progress towards Sustainable Development Goal 3	2020	Micah, Angela E. and Su, Yanfang and Bachmeier, Steven D. and Chapin, Abigail and Cogswell, Ian E. and Crosby, Sawyer W. and Cunningham, Brandon and Harle, Anton C. and Maddison, Emilie R. and Moitra, Modhurima and Sahu, Maitreyi and Schneider, Matthew T. and Simpson, Kyle E. and Stutzman, Hayley N. and Tsakalos, Golsum and Zende, Rahul R. and Zlavog, Bianca S. and Abbafati, Cristiana and Abebo, …	Wrong study outcome
223	Health state of adolescents in the Republic Sakha (Yakutia).	2016	Egorova VB and Savvina NV and Munkhalova YA and Dmitrieva TG and Markova SV and Artamonova SU	Study conducted outside the geographic region of West Africa.
224	Health status of users of the Bologna local health authority drug addiction treatment services: a study of hospital admissions in the period 2004-2013.	2015	Pavarin RM and Gambini D	Study conducted outside the geographic region of West Africa.
225	Health status of young construction workers in the Global South: The case of Ghana	2022	Frimpong, S. and Bemah Antwi, A. and Yosia Sunindijo, R. and Changxin Wang, C. and Ampratwum, G. and Dansoh, A. and Seiwaa Boateng, E. and Antwi Hagan, J. and Annor Mensah, P.	Wrong study outcome
226	Healthcare resources are inadequate to address the burden of illness among HIV-infected male prisoners in Malaysia.	2016	Bick J and Culbert G and Al-Darraji HA and Koh C and Pillai V and Kamarulzaman A and Altice F	Study conducted outside the geographic region of West Africa.
227	Hepatitis B and C virus co-infection in Nigerian patients with HIV infection	2009	Adewole, Olanisun Olufemi and Anteyi, Emmanuel and Ajuwon, Zaccheus and Wada, Ibrahim and Elegba, Funmilayo and Ahmed, Patience and Betiku, Yewande and Okpe, Andy and Eze, Stella and Ogbeche, Tomi and Erhabor, Greg Efosa	Wrong study outcome
228	Hepatitis B/C in the countries of the EU/EEA: a systematic review of the prevalence among at-risk groups.	2018	Falla AM and Hofstraat SHI and Duffell E and HahnÃ© SJM and Tavoschi L and Veldhuijzen IK	Study conducted outside the geographic region of West Africa.
229	Hepatitis C Among People Who Inject Drugs (PWID) in Latin America and the Caribbean: A Meta-Analysis of Prevalence Over Three Decades.	2023	Magri MC and Manchiero C and Dantas BP and da Silva Nunes AK and Vaz Gago Prata T and Domingos DEA and Dos Santos Nascimento G and Alvarez MSM and Bernardo WM and Tengan FM	Study conducted outside the geographic region of West Africa.
230	Heroin and cocaine dependence and the risk of accidental non-fatal drug overdose.	2006	Galea S and Nandi A and Coffin PO and Tracy M and Markham Piper T and Ompad D and Vlahov D	Study conducted outside the geographic region of West Africa.
231	Hidradenitis suppurativa is a systemic disease with substantial comorbidity burden: a chart-verified case-control analysis.	2014	Shlyankevich J and Chen AJ and Kim GE and Kimball AB	Study conducted outside the geographic region of West Africa.
232	High prevalence of binge drinking among people living with HIV in four African countries	2018	Nouaman, Marcellin N. and Vinikoor, Michael and Seydi, Moussa and Ekouevi, Didier K. and Coffie, Patrick A. and Mulenga, Lloyd and Tanon, Aristophane and Egger, Matthias and Dabis, Francois and Jaquet, Antoine and Wandeler, Gilles and IeDEA	Wrong study outcome
233	High prevalence of hepatitis C virus infection among noninjecting drug users: association with sharing the inhalation implements of crack.	2008	MacÃ­as J and Palacios RB and Claro E and Vargas J and Vergara S and Mira JA and Merchante N and Corzo JE and Pineda JA	Study conducted outside the geographic region of West Africa.
234	High prevalence of mental disorders and comorbidity in the Geneva Gay Men's Health Study.	2007	Wang J and HÃ¤usermann M and Ajdacic-Gross V and Aggleton P and Weiss MG	Study conducted outside the geographic region of West Africa.
235	High prevalence rates for multiple psychiatric conditions among inmates at French Guiana's correctional facility: diagnostic and demographic factors associated with violent offending and previous incarceration.	2018	Nacher M and Ayhan G and Arnal R and Basurko C and Huber F and Pastre A and Jehel L and Falissard B and About V	Study conducted outside the geographic region of West Africa.
236	High prognostic specificity of antisocial personality disorder in patients with drug dependence: results from a five-year follow-up.	2006	Fridell M and Hesse M and Johnson E	Study conducted outside the geographic region of West Africa.
237	HIV infection, high-risk behaviors and substance use in homeless men sheltered in therapeutic communities in Central Brazil.	2018	Brunini SM and Barros CVL and GuimarÃ£es RA and Galdino JÃºnior H and Rezza G and Santos JR and da Cunha VE and Sousa JM and Ferreira PM and Barros DAC	Study conducted outside the geographic region of West Africa.
238	HIV treatment and care among Italian inmates: a one-month point survey.	2015	Monarca R and Madeddu G and Ranieri R and Carbonara S and Leo G and Sardo M and Choroma F and Casari S and Marri D and Muredda AA and Nava FA and Babudieri S	Study conducted outside the geographic region of West Africa.
239	HIV-infection and psychiatric illnesses - A double edged sword that threatens the vision of a contained epidemic: The Greater Stockholm HIV Cohort Study.	2017	Jallow A and Ljunggren G and WÃ¤ndell P and WahlstrÃ¶m L and Carlsson AC	Wrong study outcome
240	HIV-related neurocognitive disorders: Diagnosis, Treatment, and Mental Health Implications: A Review	2023	Elendu, C. and Aguocha, C.M. and Okeke, C.V. and Okoro, C.B. and Peterson, J.C.	Wrong study outcome
241	Homelessness, Personal Hygiene, and MRSA Nasal Colonization among Persons Who Inject Drugs.	2019	Leibler JH and Liebschutz JM and Keosaian J and Stewart C and Monteiro J and Woodruff A and Stein MD	Study conducted outside the geographic region of West Africa.
242	Hospital epidemiology of psychiatric disorders in Mali	2022	Coulibaly, S.P. and Dolo, H. and Notue, C.A.M. and SangarÃ©, M. and Mounkoro, P.P. and Aboubacar, A. and Traore, J. and Dara, A.E. and Traore, K. and Kone, M. and Maiga, B. and Maiga, Y.	Study conducted outside the geographic region of West Africa.
243	How do disease control measures impact spatial predictions of schistosomiasis and hookworm? The example of predicting school-based prevalence before and after preventive chemotherapy in Ghana	2023	Kulinkina, Alexandra V. and Farnham, Andrea and Biritwum, Nana-Kwadwo and Utzinger, Jurg and Walz, Yvonne	Wrong study outcome
244	How Does Parental Monitoring Reduce Adolescent Substance Use? Preliminary Tests of Two Potential Mechanisms	2024	Pelham, W.E. and Tapert, S.F. and Gonzalez, M.R. and Ahiarakwe, U. and Patel, H. and Davis, I.S. and Meruelo, A.D. and Van Rinsveld, A.M. and Marshall, A.T. and Dick, A.S. and Guillaume, M. and Dowling, G.J. and Baskin-Sommers, A. and Brown, S.A.	Study conducted outside the geographic region of West Africa.
245	How much can treatment reduce national drug problems?	2006	Reuter P and Pollack H	Study conducted outside the geographic region of West Africa.
246	Illicit drug use and dependence in a New Zealand birth cohort.	2006	Boden JM and Fergusson DM and Horwood LJ	Study conducted outside the geographic region of West Africa.
247	Illicit substances identified in the urine of 11.170 suspected drug users in North Tunisia.	2021	Chaouali N and Moslah B and Salem KB and Amira D and Hedhili A and Salah NB	Study conducted outside the geographic region of West Africa.
248	Illicit tranquilliser use and dependence among female opiate users.	2006	Gilchrist G and Atkinson J and Gruer L	Study conducted outside the geographic region of West Africa.
249	Impulse control disorders in chronic migraine with medication overuse after onabotulinumtoxinA: A single-center prospective cohort study.	2020	d'Onofrio F and de Falco A and Costanzo A and Spitaleri D and Casucci G and Raimo S	Study conducted outside the geographic region of West Africa.
250	Impulsivity and borderline personality as risk factors for suicide attempts among opioid-dependent individuals.	2009	Maloney E and Degenhardt L and Darke S and Nelson EC	Wrong study outcome
251	Incidence of drug problems in young adults exposed to trauma and posttraumatic stress disorder: do early life experiences and predispositions matter?	2007	Reed PL and Anthony JC and Breslau N	Interventions unrelated to substance use (e.g., Study on behavioral addictions)/Wrong study outcome
252	Incidence of Drug Use-Related Endogenous Endophthalmitis Hospitalizations in the United States, 2003 to 2016.	2021	Mir TA and Papudesu C and Fang W and Hinkle DM	Study conducted outside the geographic region of West Africa.
253	Increasing prevalence of HIV infection among first time clients in Italian drug treatment services - is it sexual transmission?	2015	Cruciani M and Wiessing L and Serpelloni G and Genetti B and Andreotti A and Iulia C and Zermiani M and Suligoi B	Study conducted outside the geographic region of West Africa.
254	Individuals receiving specialized treatment for drug and alcohol dependence and gambling disorder in Israel--characteristics and implications for prevalence estimates.	2014	Lev-Ran S and Florentin I and Feingold D and Rehm J	Study conducted outside the geographic region of West Africa.
255	Infective spondylitis in Southern Chinese: a descriptive and comparative study of ninety-one cases.	2010	Yee DK and Samartzis D and Wong YW and Luk KD and Cheung KM	Study conducted outside the geographic region of West Africa.
256	Injection prevalence and risks among male ethnic minority drug users in Northern Thailand.	2005	Wiewel EW and Go VF and Kawichai S and Beyrer C and Vongchak T and Srirak N and Jittiwutitikarn J and Suriyanon V and Razak MH and Celentano DD	Study conducted outside the geographic region of West Africa.
257	Interpersonal aspects of personality disorders in opioid-dependent patients: the convergence of the ICL-R and the SIDP-IV.	2005	Damen KF and DeJong CA and Nass GC and VanderStaak CP and Breteler MH	Wrong study outcome
258	Intimate partner violence against Iranian women.	2019	Mohammadbeigi A and Sajadi M and Ahmadli R and Asgarian A and Khazaei S and Afrashteh S and Ansari H	Study conducted outside the geographic region of West Africa.
259	Intravenous misuse of buprenorphine: characteristics and extent among patients undergoing drug maintenance therapy.	2010	Moratti E and Kashanpour H and Lombardelli T and Maisto M	Study conducted outside the geographic region of West Africa.
260	Investigating Male Tobacco Use and Expenditure Patterns across Socio-Economic Groups in Nigeria	2015	Uguru, Nkoli P. and Mbachu, Chinyere and Ibe, Ogochukwu P. and Uguru, Chibuzo C. and Odukoya, Oluwakemi and Okwuosa, Chinenye and Onwujekwe, Obinna	Wrong study outcome
261	Investigation and study on the prevalence of drug dependence among population in Qujing City	2001	REN, XM and DU, XY	Study conducted outside the geographic region of West Africa.
262	Lack of association between parental alcohol or drug addiction and behavioral inhibition in children.	2001	Biederman J and Hirshfeld-Becker DR and Rosenbaum JF and Perenick SG and Wood J and Faraone SV	Study conducted outside the geographic region of West Africa.
263	Length of stay, admission types, psychiatric diagnoses, and the implications of stigma in African Americans in the nationwide inpatient sample.	2005	Bolden L and Wicks MN	Study conducted outside the geographic region of West Africa.
264	Lifestyle behaviors among 4,343 Brazilian adults with severe mental illness and 55,859 general population controls: data from the Brazilian National Health Survey	2020	Werneck, Andre O. and Vancampfort, Davy and Oyeyemi, Adewale L. and Szwarcwald, Celia L. and Stubbs, Brendon and Silva, Danilo R.	Wrong study outcome
265	Lifetime and current mood and anxiety disorders in short-term and long-term abstinent alcoholics.	2013	Fein G	Wrong study outcome
266	Lifetime psychiatric comorbidity of alcohol dependence and bulimia nervosa in women.	2006	Duncan AE and Neuman RJ and Kramer JR and Kuperman S and Hesselbrock VM and Bucholz KK	Wrong study outcome
267	Liver Function Test Abnormalities in Depressed Patients Treated with Antidepressants: A Real-World Systematic Observational Study in Psychiatric Settings.	2016	Voican CS and Martin S and Verstuyft C and Corruble E and Perlemuter G and Colle R	Wrong study outcome
268	Longitudinal patterns of drug injection behavior in the ALIVE Study cohort,1988-2000: description and determinants.	2003	Galai N and Safaeian M and Vlahov D and Bolotin A and Celentano DD	Study conducted outside the geographic region of West Africa.
269	Longitudinal Rates and Risk Factors for Adverse Birth Weight Among First Nations Pregnancies in Alberta.	2016	Oster RT and Toth EL	Study conducted outside the geographic region of West Africa.
270	Long-term issues in the treatment of sleep disorders.	2007	Roth T and Krystal AD and Lieberman JA 3rd	Interventions unrelated to substance use (e.g., Study on behavioral addictions)/Wrong study outcome
271	Management of anxiety and sleep disorders: Role of complementary and alternative medicine and challenges of integration with conventional orthodox care	2013	Ekor, M. and Adeyemi, O.S. and Otuechere, C.A.	Wrong study outcome
272	Management of chronic respiratory and allergic diseases in developing countries.: Focus on sub-Saharan Africa	2003	Bousquet, J and Ndiaye, M and AÃ¯t-Khaled, N and Annesi-Maesano, I and Vignola, AM	Wrong study outcome
273	Many Different Patterns under a Common Flag: Aortic Pathology in HIV-A Review of Case Reports in Literature.	2019	Silvestri V and D'Ettorre G and Borrazzo C and Mele R	Wrong study outcome
274	Maternal multimorbidity and preterm birth in Scotland: an observational record-linkage study	2023	Azcoaga-Lorenzo, Amaya and Fagbamigbe, Adeniyi Francis and Agrawal, Utkarsh and Black, Mairead and Usman, Muhammad and Lee, Siang Ing and Eastwood, Kelly-Ann and Moss, Ngawai and Plachcinski, Rachel and Nelson-Piercy, Catherine and Brophy, Sinead and O'Reilly, Dermot and Nirantharakumar, Krishnarajah and Mccowan, Colin and MuM-PreDiCT Grp	Study conducted outside the geographic region of West Africa.
275	Medical encounters for opioid-related intoxications in Southern Nevada: sociodemographic and clinical correlates.	2016	Feng J and Iser JP and Yang W	Study conducted outside the geographic region of West Africa.
276	Medical management of HIV-hepatitis C virus coinfection in injection drug users.	2005	Khalsa JH and Kresina T and Sherman K and Vocci F	Wrong study outcome
277	Mental disorder in limb reconstruction: Prevalence, associations and impact on work disability.	2016	Rayner L and Simpson A and Matcham F and Shetty S and Lahoti O and Groom G and Hotopf M	Wrong study outcome
278	Mental disorder, service use, and barriers to care among 500 homeless people in 3 different urban settings.	2013	Krausz RM and Clarkson AF and Strehlau V and Torchalla I and Li K and Schuetz CG	Study conducted outside the geographic region of West Africa.
279	Mental disorders among persons with arthritis: results from the World Mental Health Surveys	2008	He, Y. and Zhang, M. and Lin, E. H. B. and Bruffaerts, R. and Posada-Villa, J. and Angenneyer, M. C. and Levinson, D. and de Girolamo, G. and Uda, H. and Mneimneh, Z. and Benjet, C. and de Graaf, R. and Scott, K. M. and Gureje, O. and Seedat, S. and Haro, J. M. and Bromet, E. J. and Alonso, J. and Kovess, V. and von Korff, M. and Kessler, R.	Wrong study outcome
280	Mental disorders among persons with chronic back or neck pain: Results from the world mental health surveys	2007	Demyttenaere, Koen and Bruffaerts, Ronny and Lee, Sing and Posada-Villa, Jose and Kovess, Vivianne and Angermeyer, Matthias C. and Levinson, Daphna and de Girolamo, Giovanni and Nakane, Hideyuki and Mneimneh, Zeina and Lara, Carmen and de Graaf, Ron and Scott, Kate Margaret and Gureje, Oye and Stein, Dan J. and Haro, Josep Maria and Bromet, Evelyn J. and Kessler, Ronald C. and Alonso, Jordi and V…	Wrong study outcome
281	Mental disorders and mental health care in Canada and Australia: comparative epidemiological findings.	2009	Tempier R and Meadows GN and Vasiliadis HM and Mosier KE and Lesage A and Stiller A and Graham A and Lepnurm M	Study conducted outside the geographic region of West Africa.
282	Mental health and wellbeing of medical students in Nigeria: a systematic review	2019	Esan, O. and Esan, A. and Folasire, A. and Oluwajulugbe, P.	Study conducted outside the geographic region of West Africa.
283	Mental health difficulties, coping mechanisms and support systems among school-going adolescents in Ghana: A mixed-methods study	2021	Addy, Noella Dufie and Agbozo, Faith and Runge-Ranzinger, Silvia and Grys, Pauline	Wrong study outcome
284	Mental health in Morocco: national inquest on the prevalence of mental trauma and drug addiction	2007	Moussaoui, D	Study conducted outside the geographic region of West Africa.
285	Mental health of the non-heterosexual population of England.	2011	Chakraborty A and McManus S and Brugha TS and Bebbington P and King M	Study conducted outside the geographic region of West Africa.
286	Meta-analysis of factors affecting prevalence estimates of HIV-associated neurocognitive disorder in sub-Saharan Africa	2021	Nweke, Martins C. and Okemuo, Adaora J. and Uduonu, Ekezie M. and Ugwu, Princewill I. and Nwachukwu, Chioma and Mshunqane, Nombeko	Wrong study outcome
287	Misclassification Error-Adjusted Prevalence of Injection Drug Use Among Infective Endocarditis Hospitalizations in the United States: A Serial Cross-Sectional Analysis of the 2007-2016 National Inpatient Sample.	2021	McGrew KM and Garwe T and Jafarzadeh SR and Drevets DA and Zhao YD and Williams MB and Carabin H	Study conducted outside the geographic region of West Africa.
288	MODELING PARTNERSHIP OF COMMUNITY AND LAW ENFORCEMENT TO CURB THE PREVALENCE OF DRUG ADDICTION: AN AGENT-BASED MODEL	2017	Cortez, MVT and Balighot, BS	Study not specifically addressing substance use
289	Mood Swing during Menstruation: Confounding Factors and Drug Use	2022	Ojezele, M.O. and Eduviere, A.T. and Adedapo, E.A. and Wool, T.K.	Wrong study outcome
290	Mortality and illicit drug dependence among hemodialysis patients in the United States: a retrospective cohort analysis.	2016	Grubbs V and Vittighoff E and Grimes B and Johansen KL	Study conducted outside the geographic region of West Africa.
291	Mortality Risk Among Heroin Abusers: Clients and Non-clients of Public Treatment Centers for Drug Addiction.	2015	Pavarin RM	Study conducted outside the geographic region of West Africa.
292	Mortality, mental disorders and addiction: a 5-year follow-up of 82 homeless men in Stockholm.	2007	Beijer U and AndrÃ©asson A and Agren G and Fugelstad A	Study conducted outside the geographic region of West Africa.
293	Multidimensional assessment of impulsivity in relation to obesity and food addiction.	2017	VanderBroek-Stice L and Stojek MK and Beach SRH and vanDellen MR and MacKillop J	Wrong study outcome
294	National Evaluation of Drug Addiction Prevalence in the Republic of Kazakhstan	2007	Gafarova, N	Study conducted outside the geographic region of West Africa.
295	National levels, changes and correlates of ideal cardiovascular health among Beninese adults: evidence from the 2008 to 2015 STEPS surveys.	2022	Kabore, Michael and Hien, Yeri Esther and Fassinou, Lucresse Corine and Cisse, Kadari and Ngwasiri, Calypse and Coppieters, Yves and Samandoulougou, Fati Kirakoya	Wrong study outcome
296	Neighborhood income and income distribution and the use of cigarettes, alcohol, and marijuana.	2007	Galea S and Ahern J and Tracy M and Vlahov D	Study conducted outside the geographic region of West Africa.
297	Neuropsychological functioning in opiate-dependent subjects receiving and following methadone maintenance treatment.	2006	Prosser J and Cohen LJ and Steinfeld M and Eisenberg D and London ED and Galynker II	Wrong study outcome
298	Neuroticism moderates the effect of maximum smoking level on lifetime panic disorder: a test using an epidemiologically defined national sample of smokers.	2006	Zvolensky MJ and Sachs-Ericsson N and Feldner MT and Schmidt NB and Bowman CJ	Wrong study outcome
299	New challenges and opportunities in managing substance abuse in Malaysia.	2006	Mazlan M and Schottenfeld RS and Chawarski MC	Study conducted outside the geographic region of West Africa.
300	New concepts on risk factors of HPV and novel screening strategies for cervical cancer precursors.	2008	SyrjÃ¤nen K	Study conducted outside the geographic region of West Africa.
301	News media coverage of shisha in Nigeria from 2014 to 2018	2019	Abraham, Emmanuel A. and Egbe, Catherine O. and Ayo-Yusuf, Olalekan A.	Wrong study outcome
302	Nicotine, alcohol and drug dependence and psychiatric comorbidity. Results of a national household survey.	2001	Farrell M and Howes S and Bebbington P and Brugha T and Jenkins R and Lewis G and Marsden J and Taylor C and Meltzer H	Study conducted outside the geographic region of West Africa.
303	Non-binary gender, vulnerable populations and mental health during the COVID-19 pandemic: Data from the COVID-19 MEntal health inTernational for the general population (COMET-G) study	2024	Fountoulakis, K.N. and Vrublevska, J. and Abraham, S. and Adorjan, K. and Ahmed, H.U. and AlarcÃ³n, R.D. and Arai, K. and Auwal, S.S. and Berk, M. and Bjedov, S. and Bobes, J. and Bobes-Bascaran, T. and Bourgin-Duchesnay, J. and Bredicean, C.A. and Bukelskis, L. and Burkadze, A. and Abud, I.I.C. and Castilla-Puentes, R. and Cetkovich, M. and Colon-Rivera, H. and Corral, R. and Cortez-Vergara, C. …	Wrong study outcome
304	Non-communicable diseases in sub-Saharan Africa: what we know now	2011	Dalal, Shona and Jose Beunza, Juan and Volmink, Jimmy and Adebamowo, Clement and Bajunirwe, Francis and Njelekela, Marina and Mozaffarian, Dariush and Fawzi, Wafaie and Willett, Walter and Adami, Hans-Olov and Holmes, Michelle D.	Wrong study outcome
305	Obsessive-compulsive disorder: prevalence, comorbidity, impact, and help-seeking in the British National Psychiatric Morbidity Survey of 2000.	2006	Torres AR and Prince MJ and Bebbington PE and Bhugra D and Brugha TS and Farrell M and Jenkins R and Lewis G and Meltzer H and Singleton N	Study conducted outside the geographic region of West Africa.
306	Opioids, immunology, and host defenses of intravenous drug abusers.	2002	Alonzo NC and Bayer BM	Study conducted outside the geographic region of West Africa.
307	Oral health status of a group of illicit drug users in Delhi, India.	2012	Gupta T and Shah N and Mathur VP and Dhawan A	Study conducted outside the geographic region of West Africa.
308	Organizational, legal and moral aspects of the study of the problem of the prevalence of drug addiction (on the example of cannabis) in modern society in â€¦	2010	Shapovalova, VO and Shapovalov, VV and Negretskyi, SM	Study conducted outside the geographic region of West Africa.
309	Otorhinolaryngology-related tuberculosis.	2006	Ricciardiello F and Martufi S and Cardone M and Cavaliere M and D'Errico P and Iengo M	Wrong study outcome
310	P0028-Prevalence of drug dependence in Beta-Thalassemia major patients and its risk factors	2008	Karimi, M and Lahsaeizadeh, S and Jafari, H and Salami, Z	Study lacking clear definitions of substance use levels or not providing specific data on drug types
311	Pain Control in the Presence of Drug Addiction.	2016	Vadivelu N and Lumermann L and Zhu R and Kodumudi G and Elhassan AO and Kaye AD	Study not specifically addressing substance use
312	Pancreatitis: prevalence and risk factors among male veterans in a detoxification program.	2007	Yadav D and Eigenbrodt ML and Briggs MJ and Williams DK and Wiseman EJ	Study conducted outside the geographic region of West Africa.
313	Partner alcohol consumption and intimate partner violence against women in sexual unions in sub-Saharan Africa	2022	Aboagye, Richard Gyan and Ahinkorah, Bright Opoku and Tengan, Charles Lwanga and Salifu, Iddrisu and Acheampong, Henry Yaw and Seidu, Abdul-Aziz	Study conducted outside the geographic region of West Africa.
314	Pattern of illicit drug use in patients referred to addiction treatment centres in Birjand, Eastern Iran.	2013	Karrari P and Mehrpour O and Afshari R and Keyler D	Study conducted outside the geographic region of West Africa.
315	Patterns and correlates of patient-reported helpfulness of treatment for common mental and substance use disorders in the WHO World Mental Health Surveys	2022	Kessler, R.C. and Kazdin, A.E. and Aguilar-Gaxiola, S. and Al-Hamzawi, A. and Alonso, J. and Altwaijri, Y.A. and Andrade, L.H. and Benjet, C. and Bharat, C. and Borges, G. and Bruffaerts, R. and Bunting, B. and de Almeida, J.M.C. and Cardoso, G. and Chiu, W.T. and CÃ­a, A. and Ciutan, M. and Degenhardt, L. and de Girolamo, G. and de Jonge, P. and de Vries, Y. and Florescu, S. and Gureje, O. and H…	Study conducted outside the geographic region of West Africa.
316	Patterns of drug dependence in a Queensland (Australia) sample of Indigenous and non-Indigenous people who inject drugs.	2016	Smirnov A and Kemp R and Ward J and Henderson S and Williams S and Dev A and Najman JM	Study conducted outside the geographic region of West Africa.
317	Personality and comorbidity of common psychiatric disorders.	2005	Khan AA and Jacobson KC and Gardner CO and Prescott CA and Kendler KS	Wrong study outcome
318	Personality Disorders and Correlates of Homicide Offenders: A Comparative Analysis	2021	Armiyaâ€™u, A.Y. and Asare-Doku, W. and Donnir, G.	Study conducted outside the geographic region of West Africa.
319	Personality disturbances in drug-dependent women: relationship to childhood abuse.	2004	Haller DL and Miles DR	Study conducted outside the geographic region of West Africa.
320	Personality, psychiatric disorders, and smoking in middle-aged adults.	2009	Kahler CW and Daughters SB and Leventhal AM and Rogers ML and Clark MA and Colby SM and Boergers J and Ramsey SE and Abrams DB and Niaura R and Buka SL	Study conducted outside the geographic region of West Africa.
321	Phenibut (4-amino-3-phenyl-butyric acid): Availability, prevalence of use, desired effects and acute toxicity.	2016	Owen DR and Wood DM and Archer JR and Dargan PI	Study conducted outside the geographic region of West Africa.
322	Phylogenetic reconstruction of HCV genotype 1b dissemination in a small city centre: the Camporeale model.	2008	Ferraro D and Genovese D and Argentini C and Giordano V and Pizzillo P and Stroffolini T and CraxÃ¬ A and Rapicetta M and Di Stefano R	Study conducted outside the geographic region of West Africa.
323	Population-based prevalence of hepatitis B and C virus, HIV, syphilis, gonorrhoea and chlamydia in male injection drug users in Lagos, Nigeria	2013	Tun, W. and Vu, L. and Adebajo, S. B. and Abiodun, L. and Sheehy, M. and Karlyn, A. and Njab, J. and Ahonsi, B. and Issa, B. K. and Idogho, O.	Wrong study outcome
324	Posttraumatic stress disorder among female street-based sex workers in the greater Sydney area, Australia.	2006	Roxburgh A and Degenhardt L and Copeland J	Study conducted outside the geographic region of West Africa.
325	Post-traumatic stress disorder, survivor guilt and substance use - a study of hospitalised Nigerian army veterans	2006	Okulate, GT and Jones, OBE	Wrong study outcome
326	Preadolescent children of substance-dependent fathers with antisocial personality disorder: psychiatric disorders and problem behaviors.	2001	Moss HB and Baron DA and Hardie TL and Vanyukov MM	Study conducted outside the geographic region of West Africa.
327	Predictors of alcohol consumption among in-school adolescents in the Central Region of Ghana: A baseline information for developing cognitive-behavioural interventions	2018	Hormenu, Thomas and Jnr, John Elvis Hagan and Schack, Thomas	Wrong study outcome
328	Predictors of HIV-related stigmas among African American and Latino religious congregants.	2016	Derose KP and Kanouse DE and Bogart LM and Griffin BA and Haas A and Stucky BD and Williams MV and FlÃ³rez KR	Study conducted outside the geographic region of West Africa.
329	Preoperative Considerations for Teenagers Undergoing Orthopaedic Surgery: VTE Prevention, Mental Health Assessment, Vaping, and Drug Addiction.	2021	Shore BJ and Flaugh R and Shannon BA and Curran P and Hogue G	Study conducted outside the geographic region of West Africa.
330	Prevalence and behavioural risks for HIV and HCV infections in a population of drug users of Dakar, Senegal: The ANRS 12243 UDSEN study	2015	LeprÃªtre, A. and Ba, I. and Lacombe, K. and Maynart, M. and Toufik, A. and Ndiaye, O. and Kane, C.T. and Gozlan, J. and Tine, J. and Ndoye, I. and Raguin, G. and Girard, P.-M.	Wrong study outcome
331	Prevalence and characteristics of HIV/HBV and HIV/HCV coinfections in Tuscany.	2016	Puglia M and Stasi C and Da FrÃ¨ M and Voller F	Study conducted outside the geographic region of West Africa.
332	Prevalence and clinical predictors of drug-resistant tuberculosis in three clinical settings in Calabar, Nigeria	2014	Otu, Akaninyene and Umoh, Victor and Habib, Abdulrazak and Ansa, Victor	Wrong study outcome
333	Prevalence and correlates of anger in the community: results from a national survey.	2015	Okuda M and Picazo J and Olfson M and Hasin DS and Liu SM and Bernardi S and Blanco C	Interventions unrelated to substance use (e.g., Study on behavioral addictions)/Wrong study outcome
334	Prevalence and correlates of cigarette smoking among patients with schizophrenia in southeast Nigeria	2015	Aguocha, C. M. and Aguocha, J. K. and Igwe, M. and Uwakwe, R. U. and Onyeama, G. M.	Wrong study outcome
335	Prevalence and correlates of psychopathic traits in the household population of Great Britain.	2009	Coid J and Yang M and Ullrich S and Roberts A and Hare RD	Study conducted outside the geographic region of West Africa.
336	Prevalence and correlates of recovery from drug dependence	2017	Cranford, JA and Boyd, CJ and McCabe, S	Study conducted outside the geographic region of West Africa.
337	Prevalence and correlates of sexual risk among male and female sex workers in Tijuana, Mexico.	2012	Katsulis Y and Durfee A	Study conducted outside the geographic region of West Africa.
338	Prevalence and correlates of substance use among school-going adolescents (11-18years) in eight Sub-Saharan Africa countries	2023	Kugbey, N.	We cannot separate the West africa countries data from the SSA
339	Prevalence and Demography Characteristic of HIV/AIDS Among Drug Users in Drug Dependence Hospital Jakarta Indonesia		Faridho, FR and Hendarmin, LA and Sari, FR	Study conducted outside the geographic region of West Africa.
340	Prevalence and differential profile of patients with drug addiction problems who commit intimate partner violence.	2015	Arteaga A and FernÃ¡ndez-Montalvo J and LÃ³pez-GoÃ±i JJ	Study conducted outside the geographic region of West Africa.
341	Prevalence and Factors Associated with Injection Drug Addiction in the Municipality of Cotonou in 2022	2024	Harold, DY and DÃ©gbÃ©dji, BV and Mongbo, V and ...	Study conducted outside the geographic region of West Africa.
342	Prevalence and factors determining psychoactive substance (PAS) use among Hawassa University (HU) undergraduate students, Hawassa Ethiopia.	2014	Kassa A and Taddesse F and Yilma A	Study conducted outside the geographic region of West Africa.
343	Prevalence and Geographic Distribution of Obstetrician-Gynecologists Who Treat Medicaid Enrollees and Are Trained to Prescribe Buprenorphine.	2020	Nguemeni Tiako MJ and Culhane J and South E and Srinivas SK and Meisel ZF	Study conducted outside the geographic region of West Africa.
344	Prevalence and motivations for kratom use in a sample of substance users enrolled in a residential treatment program.	2017	Smith KE and Lawson T	Study lacks clear definitions of substance use levels or not providing specific data on drug types
345	Prevalence and peculiarities of the course of inflammatory conditions of ENT organs at accompanying drug dependence	2010	Garyuk, GI and Kirichek, DV	Study lacking clear definitions of substance use levels or not providing specific data on drug types
346	Prevalence and perceived preventability of self-reported adverse drug events--a population-based survey of 7099 adults.	2013	Hakkarainen KM and Andersson Sundell K and Petzold M and HÃ¤gg S	Wrong study outcome
347	Prevalence and perception of cigarette smoking among out of school adolescents in Birnin Kebbi, North-western Nigeria.	2018	Gana, Godwin Jiya and Idris, Suleiman Hadejia and Sabitu, Kabiru and Oche, Mansur Oche and Abubakar, Aisha Ahmed and Nguku, Patrick Mboya	Wrong study outcome
348	Prevalence and predictors of depressive symptoms among HIV-positive men who inject drugs in Vietnam.	2018	Levintow SN and Pence BW and Ha TV and Minh NL and Sripaipan T and Latkin CA and Vu PT and Quan VM and Frangakis C and Go VF	Study conducted outside the geographic region of West Africa.
349	Prevalence and predictors of impaired fasting glucose among Nigerian patients with hepatitis B virus infection	2012	Iroezindu, Michael O. and Isiguzo, Godsent C. and Young, Ekenechukwu E.	Wrong study outcome
350	Prevalence and predictors of penile nodules in French Guiana's sole prison facility.	2018	Nacher M and Ayhan G and Arnal R and Huber F and Basurko C and Pastre A and Falissard B and About V	Study conducted outside the geographic region of West Africa.
351	Prevalence and risk factors for drug use and dependence in university students from MedellÃ­n, Colombia, 2009	2012	Tirado, AF and Ãlvarez, M and VelÃ¡squez, JD and ...	Study conducted outside the geographic region of West Africa.
352	Prevalence and Risk Factors for Human Immunodeficiency Virus (HIV) and Syphilis Infections Among Military Personnel in Sierra Leone	2017	Djibo, Djeneba Audrey and Sahr, Foday and McCutchan, J. Allen and Jain, Sonia and Araneta, Maria Rosario G. and Brodine, Stephanie K. and Shaffer, Richard A.	Study conducted outside the geographic region of West Africa.
353	Prevalence and risk factors for lifetime suicide ideation, plan and attempt in Chinese men who have sex with men.	2016	Mu H and Li Y and Liu L and Na J and Yu L and Bi X and An X and Gu Y and Zhou Y and Li S and Zhang R and Jiang C and Pan G	Study conducted outside the geographic region of West Africa.
354	Prevalence and socioeconomic aspects of epilepsy in the Croatian county of Sibenik-Knin: community-based survey.	2011	Josipovic-Jelic Z and Sonicki Z and Soljan I and Demarin V	Wrong study outcome
355	Prevalence estimates of drug addiction among high-school students and its association with violence, and school behaviors: a cross-sectional study from Jordan	2021	Raffee, LA and Al-Qudah, MA and Hayajneh, WA and ...	Study conducted outside the geographic region of West Africa.
356	Prevalence of alcohol and drug dependence in rural and slum population of Chandigarh: A community survey	2007	Chavan, BS and Arun, P and Bhargava, R and ...	Study conducted outside the geographic region of West Africa.
357	Prevalence of alcohol consumption and alcohol use disorders among outdoor drinkers in public open places in Nigeria	2018	Lasebikan, Victor O. and Ayinde, Olatunde and Odunleye, Mayokun and Adeyefa, Babajide and Adepoju, Samson and Fakunle, Shina	Wrong study outcome
358	Prevalence of alcohol consumption in psychiatric consultations and drug addiction consultations by application the cage questionnaire camouflaged	2016	RodrÃ­guez, FJZ and MartÃ­nez, IG and GutiÃ©rrez, LT and ...	Study conducted outside the geographic region of West Africa.
359	Prevalence of alcohol, tobacco and psychotropic drug use among medical students at the Universidade Federal de Minas Gerais.	2010	Petroianu A and Reis DC and Cunha BD and Souza DM	Study conducted outside the geographic region of West Africa.
360	Prevalence of and Factors Contributing to Glue Sniffing in the South Asian Association for Regional Cooperation (SAARC) Region: A Scoping Review and Meta-analysis.	2020	Munawar K and Choudhry FR and Hadi MA and Khan TM	A review paper
361	Prevalence of and risk-factor profile for pancreatitis in male veterans with mixed alcohol and drug addiction	2006	Yadav, D and Eigenbrodt, ML and Briggs, MJ and Williams, DK and ...	Study not specifically addressing substance use
362	Prevalence of attention-deficit hyperactivity disorder in substance addiction: from screening to diagnosis	2011	Pedrero-Perez, EJ and Leon, JM Ruiz-Sanchez de and ...	Interventions unrelated to substance use
363	Prevalence of attention-deficit hyperactivity disorder in substance use disorder patients: a meta-analysis and meta-regression analysis.	2012	van Emmerik-van Oortmerssen K and van de Glind G and van den Brink W and Smit F and Crunelle CL and Swets M and Schoevers RA	Study conducted outside the geographic region of West Africa.
364	Prevalence of Co-Occurring Physical and Mental Health Problems in People with Drug Addiction in Pakistan	2023	Sultan, N and Noureen, S and Saher, A	Study conducted outside the geographic region of West Africa.
365	Prevalence of depressive symptoms among Nigerian medical undergraduates	2008	Aniebue, P. N. and Onyema, G. O.	Wrong study outcome
366	Prevalence of depressive symptoms and associated factors among people who inject drugs in China.	2015	Li J and Gu J and Lau JT and Chen H and Mo PK and Tang M	Study conducted outside the geographic region of West Africa.
367	Prevalence of drug addiction among psychiatric out patients	2011	AL-Sayyad, H	Study conducted outside the geographic region of West Africa.
368	Prevalence of drug addiction and the main trends of the epidemic process in HIV infection and hepatitis C	2015	Kytmanova, L and Moskvicheva, M	Study lacking clear definitions of substance use levels or not providing specific data on drug types
369	Prevalence of drug addiction diseases in the Russian Federation in 2000 according to official statistics	2001	Koshkina, E	Study conducted outside the geographic region of West Africa.
370	Prevalence of Drug Addiction in Patients Admitted to the Psychiatric Sector of Zare Hospital	2015	Razaviyan, J and Reykande, S Esmaeili and ...	Study conducted outside the geographic region of West Africa.
371	Prevalence of drug addiction in the Chechen Republic	2004	Dalsaev, M and Dalsaeva, R	Study conducted outside the geographic region of West Africa.
372	Prevalence of DSM-IV and DSM-5 alcohol, cocaine, opioid, and cannabis use disorders in a largely substance dependent sample.	2013	Peer K and Rennert L and Lynch KG and Farrer L and Gelernter J and Kranzler HR	Wrong study outcome
373	Prevalence of Fentanyl Use in patients using drug addiction services in Ireland		Burke, E and McNamara, S and Lawlor, L	Study conducted outside the geographic region of West Africa.
374	Prevalence of HCV and high-risk behaviors in drug addiction inmates in Rasht, Iran	2007	MOHTASHAM, AZ and Rezvani, M and JAFARI, SR and JAFARI, SA	Study conducted outside the geographic region of West Africa.
375	Prevalence of hepatitis A virus antibodies in patients with chronic liver diseases.	2000	LÃ³pez Serrano A and AntÃ³n Conejero MD and Alcaraz Soriano MJ and GarcÃ­a del Castillo G and GÃ³mez Pajares F and Moreno-Osset E	Wrong study outcome
376	Prevalence of Hepatitis B &C In Patients of Drug Dependence in Lahore, Pakistan	2013	Gohar, T and Mansha, I and Zaka, M and Amin, F and Hashmi, A	Study conducted outside the geographic region of West Africa.
377	PREVALENCE OF HEPATITIS C IN DIABETIC PATIENTS: A PROSPECTIVE STUDY.	2016	Kanwal N and Nasir B and Abrar MA and Kaukab I and Nawaz A and Nisar N and Murtaza G	Wrong study outcome
378	Prevalence of hepatitis C viral infection among injecting drug users in a Saudi Arabian hospital: A point cross sectional survey	2018	Alibrahim, O.A. and Misau, Y.A. and Mohammed, A. and Faruk, M.B. and Izzeldin, S.S.	Study conducted outside the geographic region of West Africa.
379	Prevalence of hepatitis C virus infection in the general population of northern Spain.	2001	Riestra S and FernÃ¡ndez E and Leiva P and GarcÃ­a S and Ocio G and Rodrigo L	Study conducted outside the geographic region of West Africa.
380	Prevalence of HIV and other infections and injection behaviours among people who inject drugs in Addis Ababa, Ethiopia.	2018	Demissie, Minilik and Johnston, Lisa G. and Muleta, Mekonnen and Desyebelew, Dires and Belete, Wudinesh and G/egxiabehre, Atsbeha and Gezahegn, Nigussie and Kassa, Desta and Aseffa, Yibeltal	wrong study outcome
381	Prevalence of HIV, HBV and HCV among street and labour children in Tehran, Iran.	2017	Foroughi M and Moayedi-Nia S and Shoghli A and Bayanolhagh S and Sedaghat A and Mohajeri M and Mousavinasab SN and Mohraz M	Study conducted outside the geographic region of West Africa.
382	Prevalence of human immunodeficiency virus, hepatitis B virus, hepatitis C virus and syphilis among prison inmates and officers at Nsawan and Accra, Ghana	2006	Adjei, AA and Armah, HB and Gbagbo, F and Ampofo, WK and Quaye, IKE and Hesse, IFA and Mensah, G	Wrong study outcome
383	Prevalence of injecting drug use in Estonia 2010-2015: a capture-recapture study.	2019	Raag M and Vorobjov S and UuskÃ¼la A	Study conducted outside the geographic region of West Africa.
384	Prevalence of major depressive disorder in Nigerian college students with alcohol-related problems	2006	Adewuya, AO	Wrong study outcome
385	Prevalence of Mental Disorders in Abakaliki, Ebonyi State, Southeastern Nigeria	2022	Stanley, N. and Chinwe, E.S.	Wrong study outcome
386	Prevalence of mental disorders in an rural community in Northern Benin: A door-to-door survey	2020	Tognon-TchÃ©gnonsi, F. and Adoukonou, T. and Djidonou, A. and IrÃ©ti, E.A. and Gandaho, P.	Wrong study outcome
387	Prevalence of mental disorders in French prisons for men.	2006	Falissard B and Loze JY and Gasquet I and Duburc A and de Beaurepaire C and Fagnani F and Rouillon F	Study conducted outside the geographic region of West Africa.
388	Prevalence of nonâ€medical drug use and dependence among homosexually active men and women in the US population	2004	Cochran, SD and Ackerman, D and Mays, VM and Ross, MW	Study conducted outside the geographic region of West Africa.
389	Prevalence of obesity for opioid- and stimulant-dependent participants in substance use treatment clinical trials.	2018	Hu L and Matthews A and Shmueli-Blumberg D and Killeen TK and Tai B and VanVeldhuisen P	Wrong study outcome
390	Prevalence of obesity, metabolic syndrome, diabetes and risk of cardiovascular disease in a psychiatric inpatient sample: results of the Metabolism in Psychiatry (MiP) Study.	2020	Barton BB and Zagler A and Engl K and Rihs L and Musil R	Study conducted outside the geographic region of West Africa.
391	Prevalence of oral mucosal abnormalities in addiction treatment centre residents in Southern Ireland.	2011	O'Sullivan EM	Study conducted outside the geographic region of West Africa.
392	Prevalence of probable mental, neurological and substance use conditions and case detection at primary healthcare facilities across three districts in Ghana: findings from a cross-sectional health facility survey	2023	Ae-Ngibise, K.A. and Sakyi, L. and Adwan-Kamara, L. and Lund, C. and Weobong, B.	Study conducted outside the geographic region of West Africa.
393	Prevalence of Psychiatric Complications in Young Adults After Childhood Cancer Treatment: Results of the Long-Term Follow-Up Studies in Oncology.	2020	Abadie A and Massoubre C and Casagranda L and ProtiÃ¨re A and Buisson-Papet G and Trombert-Paviot B and Freycon C and Isfan F and Faure-Conter C and Berger C	Study conducted outside the geographic region of West Africa.
394	Prevalence of psychiatric disorders among homeless people in Athens area: a cross-sectional study.	2013	Madianos MG and Chondraki P and Papadimitriou GN	Study conducted outside the geographic region of West Africa.
395	Prevalence of psychiatric disorders in first-degree relatives of patients with drug dependence with and without comorbid psychiatric disorder using the family history method (FH-RDC)	2014	Adamson, T.A. and Onifade, P.O.	Wrong study outcome
396	PREVALENCE OF PSYCHOLOGICAL DISTRESS AMONG FAMILIES OF THE INDIVIDUALS WITH DRUG ADDICTION	2022	Sajjad, M and Khan, AA and Tayyab, M	Study not specifically addressing substance use
397	Prevalence of psychotic symptoms amongst drug addiction treatment centre patients	2019	Pranskaityte, E and ...	Study not specifically addressing substance use
398	Prevalence of reactivity to the tuberculin test and associated factors in the population attended at a drug addiction center in the period 2013-2016.	2018	Castellanos-GarcÃ­a E and Carrillo-Conde MA	Wrong study outcome
399	Prevalence of Self-medication Practices for Oral Health Problems among Dental Patients in a dental college: A Descriptive Cross-sectional Study.	2020	Bhattarai R and Khanal S and Shrestha S	Study conducted outside the geographic region of West Africa.
400	Prevalence of signs and symptoms of temporomandibular disorders in a young population at the beginning of treatment for drug dependence	2018	Rotemberg, E and Sanguinetti, M and Massa, F and Triaca, J and ...	Study conducted outside the geographic region of West Africa.
401	Prevalence of smoking in psychiatric patients.	2002	Poirier MF and Canceil O and BaylÃ© F and Millet B and Bourdel MC and Moatti C and OliÃ© JP and Attar-LÃ©vy D	Wrong study outcome
402	Prevalence of social phobia in a clinical sample of drug dependent patients.	2004	Zimmermann G and Pin MA and Krenz S and Bouchat A and Favrat B and Besson J and Zullino DF	Study conducted outside the geographic region of West Africa.
403	Prevalence of substance use among adolescents participating in apprenticeship training and the relationship between anger level and anger expression	2017	Ã‡EDEE, M	Study conducted outside the geographic region of West Africa.
404	Prevalence of substance use amongst people living with human immunodeficiency virus who attend primary healthcare services in Mthatha, South Africa.	2020	Kaswa, Ramprakash and de Villiers, Marietjie	Study conducted outside the geographic region of West Africa.
405	Prevalence of substance use disorder comorbidity among individuals with eating disorders: A systematic review and meta-analysis.	2019	Bahji A and Mazhar MN and Hudson CC and Nadkarni P and MacNeil BA and Hawken E	Study conducted outside the geographic region of West Africa.
406	Prevalence of use and acute toxicity associated with the use of NBOMe drugs.	2015	Wood DM and Sedefov R and Cunningham A and Dargan PI	Study conducted outside the geographic region of West Africa.
407	Prevalence of viral hepatitis (B and C) serological markers in healthy working population.	2013	Calleja-Panero JL and Llop-Herrera E and Ruiz-Moraga M and de-la-Revilla-Negro J and Calvo-Bonacho E and Pons-Renedo F and MartÃ­nez-Porras JL and Vallejo-GutiÃ©rrez D and Arregui C and Abreu-GarcÃ­a L	Wrong study outcome
408	Prevalence rates of mental disorders in Chilean prisons.	2013	Mundt AP and Alvarado R and Fritsch R and Poblete C and Villagra C and Kastner S and Priebe S	Study conducted outside the geographic region of West Africa.
409	Prevalence, characteristics and comorbidities of anxiety disorders in France: results from the "Mental Health in General Population" survey (MHGP).	2011	Leray E and Camara A and Drapier D and Riou F and Bougeant N and Pelissolo A and Lloyd KR and Bellamy V and Roelandt JL and Millet B	Study conducted outside the geographic region of West Africa.
410	Prevalence, correlates, disability, and comorbidity of DSM-IV drug abuse and dependence in the United States: results from the national epidemiologic survey on alcohol and related conditions.	2007	Compton WM and Thomas YF and Stinson FS and Grant BF	Study conducted outside the geographic region of West Africa.
411	Prevalence, correlates, disability, and comorbidity of DSM-IV narcissistic personality disorder: results from the wave 2 national epidemiologic survey on alcohol and related conditions.	2008	Stinson FS and Dawson DA and Goldstein RB and Chou SP and Huang B and Smith SM and Ruan WJ and Pulay AJ and Saha TD and Pickering RP and Grant BF	Study conducted outside the geographic region of West Africa.
412	Prevalence, interference with life and severity of 12 month DSM-IV disorders in Te Rau Hinengaro: the New Zealand Mental Health Survey.	2006	Wells JE and Browne MA and Scott KM and McGee MA and Baxter J and Kokaua J	Study conducted outside the geographic region of West Africa.
413	Prevalence, nature and potential preventability of adverse drug events - a population-based medical record study of 4970 adults.	2014	Hakkarainen KM and Gyllensten H and JÃ¶nsson AK and Andersson Sundell K and Petzold M and HÃ¤gg S	Wrong study outcome
414	Prevalence, practice, determinants and adverse effects of self-medication among young people living in a suburban community of Ekiti, Nigeria: A community-based cross-sectional study	2024	Tosin Anthony, A. and Olukayode, A.F. and Olusoji Abidemi, S. and Azeez Oyemomi, I. and Adefunke, B.O. and Ayodeji, O.J. and Babatope Ebenezer, A. and Adekoya Joshua, I. and Joseph Olusesan, F.	Study conducted outside the geographic region of West Africa.
415	Prevalence, prescribed quantities, and trajectory of multiple prescriber episodes for benzodiazepines: A 2-year cohort study.	2016	Okumura Y and Shimizu S and Matsumoto T	Study conducted outside the geographic region of West Africa.
416	Problem gambling and substance use in patients attending community mental health services.	2017	Manning V and Dowling NA and Lee S and Rodda S and Garfield JBB and Volberg R and Kulkarni J and Lubman DI	Study conducted outside the geographic region of West Africa.
417	Problem gambling in bipolar disorder: results from the Canadian Community Health Survey.	2007	McIntyre RS and McElroy SL and Konarski JZ and Soczynska JK and Wilkins K and Kennedy SH	Study conducted outside the geographic region of West Africa.
418	Problematic drug use and drug use disorders in EU countries and Norway: an overview of the epidemiology.	2005	Rehm J and Room R and van den Brink W and Kraus L	Study conducted outside the geographic region of West Africa.
419	Proportion of patients without mental disorders being treated in mental health services worldwide	2015	Bruffaerts, Ronny and Posada-Villa, Jose and Al-Hamzawi, Ali Bald and Gureje, Oye and Huang, Yueqin and Hu, Chiyi and Bromet, Evelyn J. and Viana, Maria Carmen and Hinkov, Hristo Ruskov and Karam, Elie G. and Borges, Guilherme and Florescu, Silvia E. and Williams, David R. and Demyttenaere, Koen and Kovess-Masfety, Viviane and Matschinger, Herbert and Levinson, Daphna and de Girolamo, Giovanni an…	Wrong study outcome
420	Psychiatric and substance use disorders in HIV/hepatitis C virus (HCV)-coinfected patients: does HCV clearance matter? [Agence Nationale de Recherche sur le SIDA et les HÃ©patites Virales (ANRS) HEPAVIH CO13 cohort].	2016	Michel L and Lions C and Winnock M and Lang JP and Loko MA and Rosenthal E and Marchou B and Valantin MA and Morlat P and Roux P and Sogni P and Spire B and Poizot-Martin I and Lacombe K and Lascoux-Combe C and Duvivier C and Neau D and Dabis F and Salmon-Ceron D and Carrieri MP	Study conducted outside the geographic region of West Africa.
421	Psychiatric disorders among the HIV-positive population in Nigeria: A control study	2007	Adewuya, Abiodun O. and Afolabi, Mohammed O. and Ola, Bola A. and Ogundele, Olorunfemi A. and Ajibare, Adeola O. and Oladipo, Bamidele F.	Wrong study outcome
422	Psychiatric disorders among the Mapuche in Chile.	2005	Vicente B and Kohn R and Rioseco P and Saldivia S and Torres S	Study conducted outside the geographic region of West Africa.
423	Psychiatric disorders and drug use among human immunodeficiency virus-infected adults in the United States.	2001	Bing EG and Burnam MA and Longshore D and Fleishman JA and Sherbourne CD and London AS and Turner BJ and Eggan F and Beckman R and Vitiello B and Morton SC and Orlando M and Bozzette SA and Ortiz-Barron L and Shapiro M	Wrong study outcome
424	Psychiatric heredity and posttraumatic stress disorder: survey study of war veterans.	2007	DijaniÄ‡ PlasÄ‡ I and Peraica T and GrubisiÄ‡-IliÄ‡ M and Rak D and JambrosiÄ‡ Sakoman A and KozariÄ‡-KovaciÄ‡ D	Study conducted outside the geographic region of West Africa.
425	Psychiatric symptoms among clients seeking treatment for drug dependence. Intake data from the National Treatment Outcome Research Study.	2000	Marsden J and Gossop M and Stewart D and Rolfe A and Farrell M	Study conducted outside the geographic region of West Africa.
426	Psychiatric symptoms and substance use disorders in a nationally representative sample of American adolescents involved with foster care.	2006	Pilowsky DJ and Wu LT	Study conducted outside the geographic region of West Africa.
427	Psychoactive substance use among first-year students in a Botswana University: Pattern and demographic correlates	2018	Olashore, A.A. and Ogunwobi, O. and Totego, E. and Opondo, P.R.	Study conducted outside the geographic region of West Africa.
428	Psychological distress and burden of care among family caregivers of patients with mental illness in a neuropsychiatric outpatient clinic in Nigeria	2021	Udoh, E.E. and Omorere, D.E. and Sunday, O. and Osasu, O.S. and Amoo, B.A.	Wrong study outcome
429	Psychological Distress, Drug Use, and Internet Use: The Association with Poor Sleep Quality in a Sample of Secondary School Students	2020	Olashore, A.A. and Akanni, O.O. and Ayilara, O.O.	Wrong study outcome
430	Psychological morbidity and chronic disease among adults with nontraumatic spinal cord injuries: a cohort study of privately insured beneficiaries.	2019	Peterson MD and Kamdar N and Whitney DG and Ng S and Chiodo A and Tate DG	Study conducted outside the geographic region of West Africa.
431	Psychological, physical, and sexual abuse in addicted patients who undergo treatment.	2015	FernÃ¡ndez-Montalvo J and LÃ³pez-GoÃ±i JJ and Arteaga A	Wrong study outcome
432	Psychosocial adversity, delinquent pathway and internalizing psychopathology in juvenile male offenders.	2015	Lemos I and FaÃ­sca L	Study conducted outside the geographic region of West Africa.
433	Psychosocial profile of institutionalised street children in Alexandria, Egypt: a comparative study with school children.	2017	Attia, Medhat S and Tayel, Kholoud Y and Shata, Zeinab N and Othman, Sally S	Study conducted outside the geographic region of West Africa.
434	Psychotic-Like Experiences and Nonsuicidal Self-Injury in England: Results from a National Survey [corrected].	2015	Koyanagi A and Stickley A and Haro JM	Study conducted outside the geographic region of West Africa.
435	Psychotropic medication in children and adolescents in the United States in the year 2004 vs 2014.	2018	Lopez-Leon S and Lopez-Gomez MI and Warner B and Ruiter-Lopez L	Study conducted outside the geographic region of West Africa.
436	Quantification of opioid dependence and abuse prevalence in the United States between 2017 and 2018.	2022	Regueras E and GuzmÃ¡n JL	Study conducted outside the geographic region of West Africa.
437	Race/ethnic differences in the prevalence and co-occurrence of substance use disorders and independent mood and anxiety disorders: Results from the National Epidemiologic Survey on Alcohol and Related Conditions.	2006	Smith SM and Stinson FS and Dawson DA and Goldstein R and Huang B and Grant BF	Study conducted outside the geographic region of West Africa.
438	Recent trends in the HIV epidemic among injecting drug users in Northern Italy, 1993-1999.	2001	Sabbatini A and Carulli B and Villa M and CorrÃªa Leite ML and Nicolosi A	Wrong study outcome
439	Regional, national and international datasets: How they improve our understanding of the acute harms associated with prescription medicine misuse.	2021	Wood DM and Dargan PI	Editorials, commentaries, and opinion pieces
440	Relationship between pathological gambling, alcoholism and drug addiction.	2006	Baldo V and Cristofoletti M and Majori S and Cibin M and Peron C and Dal Zotto A and Zampieri N and Saia M and Trivello R	Editorials, commentaries, and opinion pieces
441	Religious participation and substance use behaviors in a Canadian sample of homeless people.	2014	Torchalla I and Li K and Strehlau V and Linden IA and Krausz M	Study conducted outside the geographic region of West Africa.
442	Remission from drug dependence symptoms and drug use cessation among women drug users in puerto rico.	2004	Warner LA and AlegrÃ­a M and Canino G	Study conducted outside the geographic region of West Africa.
443	Remissions from drug dependence: is treatment a prerequisite?	2000	Cunningham JA	Study conducted outside the geographic region of West Africa.
444	Revised NESARC personality disorder diagnoses: gender, prevalence, and comorbidity with substance dependence disorders.	2010	Trull TJ and Jahng S and Tomko RL and Wood PK and Sher KJ	Wrong study outcome
445	Rising trend of substance abuse in Pakistan: a study of sociodemographic profiles of patients admitted to rehabilitation centres.	2019	Ghazal P	Study conducted outside the geographic region of West Africa.
446	Risk factors and prevalence of tuberculosis, human immunodeficiency virus, syphilis, hepatitis B virus, and hepatitis C virus among prisoners in Pakistan.	2010	Kazi AM and Shah SA and Jenkins CA and Shepherd BE and Vermund SH	Study conducted outside the geographic region of West Africa.
447	Risk factors associated with 1-year mortality among patients with HIV-associated tuberculosis in areas with intermediate tuberculosis burden and low HIV prevalence.	2018	Chan CK and Wong KH and Lee MP and Chan KC and Leung CC and Leung EC and Chan WK and Mak IK	Wrong study outcome
448	Risk factors for cocaine-induced paranoia in cocaine-dependent sibling pairs.	2006	Kalayasiri R and Kranzler HR and Weiss R and Brady K and Gueorguieva R and Panhuysen C and Yang BZ and Farrer L and Gelernter J and Malison RT	Interventions unrelated to substance use (e.g., Study on behavioral addictions)/Wrong study outcome
449	Risk Factors for Spousal Physical Violence Against Women in Saudi Arabia.	2020	Eldoseri HM and Sharps P	Study conducted outside the geographic region of West Africa.
450	Rural realities in service provision for substance abuse: a qualitative study in uMkhanyakude district, KwaZulu-Natal, South Africa.	2017	Mpanza, DM and Govender, P	Study conducted outside the geographic region of West Africa.
451	Sao Paulo Epidemiologic Sleep Study: rationale, design, sampling, and procedures.	2009	Santos-Silva R and Tufik S and Conway SG and Taddei JA and Bittencourt LR	Study conducted outside the geographic region of West Africa.
452	Screening for HIV among substance users undergoing detoxification.	2012	Hossain KJ and Akter N and Kamal M and Mandal MC and Aktharuzzaman M	Study conducted outside the geographic region of West Africa.
453	Screening of psychiatric disorders via the Internet. A pilot study with tinnitus patients.	2004	Andersson G and Carlbring P and Kaldo V and StrÃ¶m L	Study conducted outside the geographic region of West Africa.
454	Second and third year medical students' self-reported alcohol and substance use, smoking habits and academic performance at a South African medical school.	2019	Vorster, Annelize and Gerber, Anthonie M. and van der Merwe, Lynette J. and van Zyl, Sanet	Study conducted outside the geographic region of West Africa.
455	Self-reported prevalence of dependence of MDMA compared to cocaine, mephedrone and ketamine among a sample of recreational poly-drug users	2015	Uosukainen, H and Tacke, U and Winstock, AR	Study conducted outside the geographic region of West Africa.
456	Serological markers and risk factors associated with Hepatitis B virus infection among Federal Capital Territory prison inmates, Nigeria: Should we be concerned?	2021	Dan-Nwafor, Chioma Cindy and Adeoye, Ikeola and Aderemi, Kehinde and Onuoha, Martins and Adedire, Elizabeth and Bashorun, Adebobola and Osunkwo, Damaris and Gidado, Saheed and Balogun, Muhammad and Idris, Suleiman and Ade-Yusuf, Ibrahim and Udom, Ekpedeme and Nguku, Patrick	Wrong study outcome
457	Severe mental disorders among prisoners in low-income and middle-income countries: reaching the difficult to reach	2019	Gureje, O. and Abdulmalik, J.	Study conducted outside the geographic region of West Africa.
458	Sex differences in prevalence and comorbidity of alcohol and drug use disorders: results from wave 2 of the National Epidemiologic Survey on Alcohol and Related Conditions.	2012	Goldstein RB and Dawson DA and Chou SP and Grant BF	Study conducted outside the geographic region of West Africa.
459	Sexual dysfunction prior to first drug use among former drug addicts and its possible causal meaning on drug addiction: preliminary results.	2008	La Pera G and Carderi A and Marianantoni Z and Peris F and Lentini M and Taggi F	Wrong study outcome
460	Should pathological gambling and obesity be considered addictive disorders? A factor analytic study in a nationally representative sample.	2015	Blanco C and GarcÃ­a-Anaya M and Wall M and de Los Cobos JC and Swierad E and Wang S and Petry NM	Interventions unrelated to substance use (e.g., Study on behavioral addictions)/Wrong study outcome
461	Small area variations and factors associated with blood pressure and body-mass index in adult women in Accra, Ghana: Bayesian spatial analysis of a representative population survey and census data	2021	Clark, Sierra N. and Bennett, James E. and Arku, Raphael E. and Hill, Allan G. and Fink, Gunther and Adanu, Richard M. and Biritwum, Richard B. and Darko, Rudolph and Bawah, Ayaga and Duda, Rosemary B. and Ezzati, Majid	Wrong study outcome
462	Smoke, alcohol and drug addiction and male fertility.	2018	Sansone A and Di Dato C and de Angelis C and Menafra D and Pozza C and Pivonello R and Isidori A and Gianfrilli D	Study conducted outside the geographic region of West Africa.
463	Smoking and predictors of nicotine dependence in a homeless population.	2011	Torchalla I and Strehlau V and Okoli CT and Li K and Schuetz C and Krausz M	Study conducted outside the geographic region of West Africa.
464	Smoking of <i>Carica papaya</i> in Nigeria: The rationale, the public health effects and policies for intervention	2024	Adekeye, Abolaji Paul	Wrong study outcome
465	Smoking prevalence and attributable disease burden in 195 countries and territories, 1990-2015: a systematic analysis from the Global Burden of Disease Study 2015	2017	Reitsma, Marissa B. and Fullman, Nancy and Ng, Marie and Salama, Joseph S. and Abajobir, Amanuel and Abate, Kalkidan Hassen and Abbafati, Cristiana and Abera, Semaw Ferede and Abraham, Biju and Abyu, Gebre Yitayih and Adebiyi, Akindele Olupelumi and Al-Aly, Ziyad and Aleman, Alicia V. and Ali, Raghib and Al Alkerwi, Ala'a and Allebeck, Peter and Al-Raddadi, Rajaa Mohammad and Amare, Azmeraw T. an…	Study conducted outside the geographic region of West Africa.
466	Smoking, substance abuse, psychiatric history, and burns: trends in adult patients.	2005	Anwar MU and Majumder S and Austin O and Phipps A	Study conducted outside the geographic region of West Africa.
467	Social and behavioural determinants of areca nut consumption in adolescents.	2020	Huang B and Zachar JJ	Interventions unrelated to substance use (e.g., Study on behavioral addictions)/Wrong study outcome
468	Socio-contextual factors and adverse childhood experiences as determinants of substance use disorder among individuals between ages 18-40years in Kano, Nigeria	2024	Oguntayo, R. and Opayemi, A.S. and Oyeleke, J.T.	Wrong study outcome
469	Sociodemographic and clinical correlates of sexual dysfunction among psychiatric outpatients receiving common psychotropic medications in a Neuropsychiatric Hospital in Northern Nigeria	2016	Olisah, V.O. and Sheikh, T.L. and Abah, E.R. and Mahmud-Ajeigbe, A.F.	Wrong study outcome
470	Socio-demographic determinants of coinfections by HIV, hepatitis B and hepatitis C viruses in central Italian prisoners.	2007	La Torre G and Miele L and Chiaradia G and Mannocci A and Reali M and Gasbarrini G and De Vito E and Grieco A and Ricciardi W	Study conducted outside the geographic region of West Africa.
471	Socio-economic vulnerabilities and HIV: Drivers of transactional sex among female bar workers in Yaounde, Cameroon	2018	Akoku, Derick Akompab and Tihnje, Mbah Abena and Vukugah, Thomas Achombwom and Tarkang, Elvis Enowbeyang and Mbu, Robinson Enow	Wrong study outcome
472	Spatial, temporal, and demographic patterns in prevalence of smoking tobacco use and attributable disease burden in 204 countries and territories, 1990-2019: a systematic analysis from the Global Burden of Disease Study 2019	2021	Reitsma, Marissa B. and Reitsma, Marissa B. and Kendrick, Parkes J. and Ababneh, Emad and Abbafati, Cristiana and Abbasi-Kangevari, Mohsen and Abdoli, Amir and Abedi, Aidin and Abhilash, E. S. and Abila, Derrick Bary and Aboyans, Victor and Abu-Rmeileh, Niveen M. E. and Adebayo, Oladimeji M. and Advani, Shailesh M. and Aghaali, Mohammad and Ahinkorah, Bright Opoku and Ahmad, Sohail and Ahmadi, Ke…	Study conducted outside the geographic region of West Africa.
473	Stage of change of cigarette smoking in drug dependent patients.	2004	Kolly S and Besson J and Cornuz J and Zullino DF	Study conducted outside the geographic region of West Africa.
474	Statewide opioid prescriptions and the prevalence of adolescent opioid misuse in Ohio.	2017	McKnight ER and Bonny AE and Lange HLH and Kline DM and Abdel-Rasoul M and Gay JR and Matson SC	Study conducted outside the geographic region of West Africa.
475	Status of HIV infection among the pregnant women attending in outpatient department.	2011	Khanam NN and Hussain MA and Ferdous J and Kulsum SU and Alam H and Chakma B and Zabin F	Study conducted outside the geographic region of West Africa.
476	Status of mental-health services for adolescents with psychiatric morbidity in youth correctional institutions in Lagos	2017	Atilola, O. and Ola, B. and Abiri, G. and Sahid-Adebambo, M. and Odukoya, O. and Adewuya, A. and Coker, O. and Folarin, O. and Fasawe, A.	Wrong study outcome
477	Substance abuse among high school learners in a rural education district in the Free State province, South Africa.	2021	Mokwena, Kebogile E. and Setshego, Nomkanka J.	Study conducted outside the geographic region of West Africa.
478	Substance dependence and psychiatric disorders are related to outcomes in a mixed ICU population.	2008	Suchyta MR and Beck CJ and Key CW and Jephson A and Hopkins RO	Study conducted outside the geographic region of West Africa.
479	Substance dependence treatment interventions: why we continue to fail people who use drugs in Asia.	2012	Sharma M and Chatterjee A	Study conducted outside the geographic region of West Africa.
480	Substance use amongst high school learners in the south of Johannesburg: Is this the new norm?	2020	Mohale, Debrah and Mokwena, Kebogile E.	Study conducted outside the geographic region of West Africa.
481	Substance use and adolescent injuries: a multi-country analysis of the association and mediating effect of interpersonal violence among 122,945 in-school paediatric populations in 29 countries	2023	Adjei, B.N. and Afetor, M. and Ansong-Aggrey, S. and Okwei, R. and Nachibi, S.U. and Munkaila, L. and Arimiyaw, A.W. and Osei Bonsu, E. and Adu, C. and Peprah, P.	Study conducted outside the geographic region of West Africa.
482	Substance use and dependence among Native Hawaiians, Other Pacific Islanders, and Asian ethnic groups in the United States: contrasting multiple-race and single-race prevalence rates from a national survey.	2010	Sakai JT and Wang C and Price RK	Study conducted outside the geographic region of West Africa.
483	Substance use and other psychiatric disorders in first-degree relatives of opioid-dependent males: a case-controlled study from India.	2006	Prasant MP and Mattoo SK and Basu D	Study conducted outside the geographic region of West Africa.
484	Substance use and predictors of substance dependence in homeless women.	2011	Torchalla I and Strehlau V and Li K and Krausz M	Study conducted outside the geographic region of West Africa.
485	Substance use disorder among older adults in the United States in 2020.	2009	Han B and Gfroerer JC and Colliver JD and Penne MA	Study conducted outside the geographic region of West Africa.
486	Substance use disorders and overweight/obesity in bipolar I disorder: preliminary evidence for competing addictions.	2007	McIntyre RS and McElroy SL and Konarski JZ and Soczynska JK and Bottas A and Castel S and Wilkins K and Kennedy SH	Study conducted outside the geographic region of West Africa.
487	Substance use in adolescents with mental illness in Durban, South Africa.	2017	Taukoor, Bhoodeo and Paruk, Saeeda and Karim, Enver and Burns, Jonathan K.	Study conducted outside the geographic region of West Africa.
488	Substance use, dependence and treatment seeking in the United States and Australia: a cross-national comparison.	2006	Teesson M and Baillie A and Lynskey M and Manor B and Degenhardt L	Study conducted outside the geographic region of West Africa.
489	Substance use, dependence, and service utilization among the US uninsured nonelderly population.	2003	Wu LT and Kouzis AC and Schlenger WE	Study conducted outside the geographic region of West Africa.
490	Substance-related traffic-risk behaviors among college students.	2011	Arria AM and Caldeira KM and Vincent KB and Garnier-Dykstra LM and O'Grady KE	Study conducted outside the geographic region of West Africa.
491	Suicidal Behaviour and Related Risk Factors among School-Aged Youth in the Republic of Benin	2014	Randall, Jason R. and Doku, David and Wilson, Michael L. and Peltzer, Karl	Wrong study outcome
492	Supporting mothers in recovery: parenting classes.	2009	Blunt B	Wrong study outcome
493	Syndemic effect of mental illness and substance use on viral suppression among recently-incarcerated, HIV-infected individuals in the CARE+ Corrections study.	2018	Yellin H and Beckwith C and Kurth A and Liu T and Castonguay B and Patrick R and Trezza C and Bazerman L and Kuo I	Study conducted outside the geographic region of West Africa.
494	Temperament, childhood environment and psychopathology as risk factors for avoidant and borderline personality disorders.	2003	Joyce PR and McKenzie JM and Luty SE and Mulder RT and Carter JD and Sullivan PF and Cloninger CR	Study conducted outside the geographic region of West Africa.
495	The age of opportunity: prevalence of key risk factors among adolescents 10-19 years of age in nine communities in sub-Saharan Africa	2020	Berhane, Yemane and Canavan, Chelsey R. and Darling, Anne Marie and Sudfeld, Christopher R. and Vuai, Said and Adanu, Richard and Baernighausen, Till and Dessie, Yadeta and Bukenya, Justine Nnakate and Guwatudde, David and Killewo, Japhet and Sando, Mary M. and Sie, Ali and Oduola, Ayoade M. J. and Fawzi, Wafaie W.	Study conducted outside the geographic region of West Africa.
496	The associations between traumatic experiences and subsequent onset of a substance use disorder: Findings from the World Health Organization World Mental Health surveys	2022	Degenhardt, L. and Bharat, C. and Glantz, M.D. and Bromet, E.J. and Alonso, J. and Bruffaerts, R. and Bunting, B. and de Girolamo, G. and de Jonge, P. and de Jonge, P. and Florescu, S. and Gureje, O. and Haro, J.M. and Harris, M.G. and Hinkov, H. and Karam, E.G. and Karam, G. and Kovess-Masfety, V. and Lee, S. and Makanjuola, V. and Medina-Mora, M.E. and Navarro-Mateu, F. and Piazza, M. and Posad…	Study conducted outside the geographic region of West Africa.
497	The Bidirectional Associations Between Psychotic Experiences and DSM-IV Mental Disorders	2016	McGrath, John J. and Saha, Sukanta and Al-Hamzawi, Ali and Andrade, Laura and Benjet, Corina and Bromet, Evelyn J. and Browne, Mark Oakley and de Almeida, Jose M. Caldas and Chiu, Wai Tat and Demyttenaere, Koen and Fayyad, John and Florescu, Silvia and de Girolamo, Giovanni and Gureje, Oye and Haro, Josep Maria and ten Have, Margreet and Hu, Chiyi and Kovess-Masfety, Viviane and Lim, Carmen C. W.…	Wrong study outcome
498	The burden of dyslipidaemia and factors associated with lipid levels among adults in rural northern Ghana: An AWI-Gen sub-study	2018	Agongo, Godfred and Nonterah, Engelbert Adamwaba and Debpuur, Cornelius and Amenga-Etego, Lucas and Ali, Stuart and Oduro, Abraham and Crowther, Nigel J. and Ramsay, Michele and AWI Gen H3Africa Consortium	Wrong study outcome
499	The burden of mental disorders, substance use disorders and self-harm among young people in Europe, 1990-2019: Findings from the Global Burden of Disease Study 2019	2022	Castelpietra, Giulio and Knudsen, Ann Kristin Skrindo and Agardh, Emilie E. and Armocida, Benedetta and Beghi, Massimiliano and Iburg, Kim Moesgaard and Logroscino, Giancarlo and Ma, Rui and Starace, Fabrizio and Steel, Nicholas and Addolorato, Giovanni and Andrei, Catalina Liliana and Andrei, Tudorel and Ayuso-Mateos, Jose L. and Banach, Maciej and Barnighausen, Till Winfried and Barone-Adesi, F…	Study conducted outside the geographic region of West Africa.
500	The changing picture of substance abuse problems among Finnish prisoners.	2012	Lintonen T and Obstbaum Y and Aarnio J and von Gruenewaldt V and HakamÃ¤ki S and KÃ¤Ã¤riÃ¤inen J and Mattila A and Vartiainen H and Viitanen P and Wuolijoki T and Joukamaa M	Study conducted outside the geographic region of West Africa.
501	The characteristics and risk factors for HIV infection among Beijing drug users in different settings.	2011	Wang H and Li G and Brown K and Smith K and Jin X and Dong R and Wang N	Study conducted outside the geographic region of West Africa.
502	The current state of the problem of the prevalence of drug addiction and alcoholism in Russia	2014	Koshkina, EA	Study conducted outside the geographic region of West Africa.
503	The diagnostic utility of transthoracic echocardiography for the diagnosis of infective endocarditis in the real world of the Italian Registry on Infective Endocarditis.	2013	Cecchi E and Chirillo F and Faggiano P and Imazio M and Cecconi M and Moreo A and Cialfi A and Rinaldi M and Del Ponte S and Squeri A and Gaddi O and Enia F and Ferro S and Costanzo P and Zuppiroli A and Bergandi G and Bologna F and Ciampani N and De Rosa F and Belli R	Study conducted outside the geographic region of West Africa.
504	The Discrimination Against, Health Status and Wellness of People Who Use Drugs in Italian Services: A Survey.	2019	Pelullo CP and Curcio F and Auriemma F and Cefalo G and Fabozzi A and Rossiello R and Spagnoli L and Attena F	Study conducted outside the geographic region of West Africa.
505	The drug addiction situation and the prevalence of HIV infection in the Russian Federation	2009	Amlaev, KR	Study conducted outside the geographic region of West Africa.
506	The emerging link between alcoholism risk and obesity in the United States.	2010	Grucza RA and Krueger RF and Racette SB and Norberg KE and Hipp PR and Bierut LJ	Study conducted outside the geographic region of West Africa.
507	The epidemiology of alcohol use disorders cross-nationally: Findings from the World Mental Health Surveys	2020	Glantz, Meyer D. and Bharat, Chrianna and Degenhardt, Louisa and Sampson, Nancy A. and Scotts, Kate M. and Lim, Carmen C. W. and Al-Hamzawi, Ali and Alonso, Jordi and Andrade, Laura Helena and Cardoso, Graca and De Girolamo, Giovanni and Gureje, Oye and He, Yanling and Hinkov, Hristo and Karam, Elie G. and Karam, Georges and Kovess-Masfety, Viviane and Lasebikan, Victor and Lee, Sing and Levinson…	A review paper
508	The epidemiology of domestic violence in Saudi Arabia: a systematic review.	2019	Kazzaz YM and AlAmeer KM and AlAhmari RA and Househ M and El-Metwally A	A review paper
509	The epidemiology of drug use disorders cross-nationally: Findings from the WHO's World Mental Health Surveys	2019	Degenhardt, L. and Bharat, C. and Glantz, M.D. and Sampson, N.A. and Scott, K. and Lim, C.C.W. and Aguilar-Gaxiola, S. and Al-Hamzawi, A. and Alonso, J. and Andrade, L.H. and Bromet, E.J. and Bruffaerts, R. and Bunting, B. and de Girolamo, G. and Gureje, O. and Haro, J.M. and Harris, M.G. and He, Y. and de Jonge, P. and Karam, E.G. and Karam, G.E. and Kiejna, A. and Lee, S. and Lepine, J.-P. and …	A review paper
510	The epidemiology of psychiatric disorders in Africa: a scoping review	2021	Greene, M.C. and Yangchen, T. and Lehner, T. and Sullivan, P.F. and Pato, C.N. and McIntosh, A. and Walters, J. and Gouveia, L.C. and Msefula, C.L. and Fumo, W. and Sheikh, T.L. and Stockton, M.A. and Wainberg, M.L. and Weissman, M.M.	Wrong study outcome
511	The global epidemiology and contribution of cannabis use and dependence to the global burden of disease: results from the GBD 2010 study.	2013	Degenhardt L and Ferrari AJ and Calabria B and Hall WD and Norman RE and McGrath J and Flaxman AD and Engell RE and Freedman GD and Whiteford HA and Vos T	Study conducted outside the geographic region of West Africa.
512	The habit of drug addiction and prevalence among the secondary school students: sample of BartÄ±n city	2014	Erdamar, G and KurupÄ±nar, A	Study conducted outside the geographic region of West Africa.
513	The impact of the external and internal migration on the prevalence of some infectious diseases and drug addiction in the Russian regions	2019	Lifshits, ML and Neklyudova, NP	Study conducted outside the geographic region of West Africa.
514	The influence of general identity disturbance on reports of lifetime substance use disorders and related outcomes among sexual minority adults with a history of substance use.	2011	Talley AE and Tomko RL and Littlefield AK and Trull TJ and Sher KJ	Study conducted outside the geographic region of West Africa.
515	The interference of the care context with the visibility of the drug consumption by women.	2007	de Oliveira JF and Paiva MS and Leal Valente CM	Study conducted outside the geographic region of West Africa.
516	The lifetime and past-year prevalence of dual diagnosis in people with schizophrenia across Europe: findings from the European Schizophrenia Cohort (EuroSC).	2012	CarrÃ G and Johnson S and Bebbington P and Angermeyer MC and Heider D and Brugha T and Azorin JM and Toumi M	Study conducted outside the geographic region of West Africa.
517	The modeling of drug addiction prevalence and its consequences in Russian regions	2009	Sirotin, VP and Plotnikova, MV	Study conducted outside the geographic region of West Africa.
518	The prevalence and associated factors of non-communicable disease risk factors among civil servants in Ibadan, Nigeria	2018	Olawuyi, Abisola T. and Adeoye, Ikeola A.	Wrong study outcome
519	The prevalence and determinants of anabolic steroid use among fitness centre attendees in Lebanon.	2014	Hitti, Eveline A. and Melki, Jad P. and Mufarrij, Afif J.	Study conducted outside the geographic region of West Africa.
520	The prevalence and prescribing patterns of benzodiazepines and Z-drugs in older nursing home residents in different European countries and Israel: retrospective results from the EU SHELTER study.	2021	LukaÄiÅ¡inovÃ¡ A and FialovÃ¡ D and Peel NM and Hubbard RE and Brkic J and Onder G and TopinkovÃ¡ E and Gindin J and Shochat T and Gray L and Bernabei R	Study conducted outside the geographic region of West Africa.
521	The prevalence and significance of childhood trauma in alcohol-dependent patients. Alcoholism &Drug Addiction, 32 (2), 132-152	2019	Zaorska, J and Jakubczyk, A	Wrong study outcome
522	The prevalence of asthma and allergic rhinitis in Nigeria: A nationwide survey among children, adolescents and adults	2019	Ozoh, Obianuju B. and Aderibigbe, Sunday A. and Ayuk, Adaeze C. and Desalu, Olufemi O. and Oridota, Olufela E. and Olufemi, Olajumoke and Egbagbe, Eruke and Babashani, Musa and Shopeyin, Azeezat and Ukwaja, Kingsley and Dede, Sandra K.	Wrong study outcome
523	The prevalence of depression and disappointment and their relationship with Substance addiction tendency among high school students in Divandareh City in 2018	2019	Servatyari, K and Yousefi, F and ...	Study not specifically addressing substance use
524	The Prevalence of Drug Addiction Relapse and Its Associated Risk Factors among Substance Users: In the case of Amanuel Mental Specialized Hospital	2021	Abegaz, R	Study lacking clear definitions of substance use levels or not providing specific data on drug types
525	THE PREVALENCE OF HEPATITIS C AMONG PERSONS WITH DRUG DEPENDENCE IN THE VORONEZH REGION	2019	Sitnik, TN and Koroleva, YS	Study conducted outside the geographic region of West Africa.
526	The prevalence of latent tuberculosis infection in social marginal groups. An experience conducted in Tuscany.	2007	Bonaccorsi G and Lorini C and Mannelli D and Postiglione M and Boddi V and Comodo N	Study conducted outside the geographic region of West Africa.
527	The prevalence of mental disorders among the homeless in western countries: systematic review and meta-regression analysis.	2008	Fazel S and Khosla V and Doll H and Geddes J	Study conducted outside the geographic region of West Africa.
528	The prevalence of mental disorders in prisoners in the city of Salvador, Bahia, Brazil.	2011	PondÃ© MP and Freire AC and MendonÃ§a MS	Study conducted outside the geographic region of West Africa.
529	The prevalence of mental disorders in Taiwanese prisons: a nationwide population-based study.	2019	Tung TH and Hsiao YY and Shen SA and Huang C	Study conducted outside the geographic region of West Africa.
530	The prevalence of personality disorder, its comorbidity with mental state disorders, and its clinical significance in community mental health teams.	2010	Newton-Howes G and Tyrer P and Anagnostakis K and Cooper S and Bowden-Jones O and Weaver T	Study conducted outside the geographic region of West Africa.
531	The prevalence of psychotropic substance use and its influencing factors in Lithuanian penitentiaries.	2007	Narkauskaite L and Juozulynas A and Mackiewicz Z and Surkiene G and Prapiestis J	Study conducted outside the geographic region of West Africa.
532	The prevalence, profiles and pattern of Drug Addiction in Bahawalpur City and its Suburbs	2003	Ali, MA and Khan, RAUR and Rizvi, SIH	Study conducted outside the geographic region of West Africa.
533	The relation between multiple pains and mental disorders: Results from the World Mental Health Surveys	2008	Gureje, Oye and Von Korff, Michael and Kola, Lola and Demyttenaere, Koen and He, Yanling and Posada-Villa, Jose and Lepine, Jean Pierre and Angermeyer, Matthias C. and Levinson, Daphna and de Girolamo, Giovanni and Iwata, Noboru and Karam, Aimee and Guimaraes Borges, Guilherme Luiz and de Graaf, Ron and Browne, Mark Oakley and Stein, Dan J. and Maria Haro, Josep and Bromet, Evelyn J. and Kessler,…	Wrong study outcome
534	The relationship between personal debt and specific common mental disorders.	2013	Meltzer H and Bebbington P and Brugha T and Farrell M and Jenkins R	Study conducted outside the geographic region of West Africa.
535	The relationship of impairment to personality disorder severity among individuals with specific axis I disorders: results from the National Epidemiologic Survey on Alcohol and Related Conditions.	2008	Pulay AJ and Dawson DA and Ruan WJ and Pickering RP and Huang B and Chou SP and Grant BF	Wrong study outcome
536	The Relationships Between Alcohol/Drug Use and Quality of Life Among Adolescents: An International, Cross-Sectional Study	2015	Stevanovic, Dejan and Atilola, Olayinka and Balhara, Yatan Pal Singh and Avicenna, Mohamad and Kandemir, Hasan and Vostanis, Panos and Knez, Rajna and Petrov, Petar	Study conducted outside the geographic region of West Africa.
537	The relative roles of bipolar disorder and psychomotor agitation in substance dependence.	2010	Leventhal AM and Zimmerman M	Study conducted outside the geographic region of West Africa.
538	The Risk Environment for Adopting and Continuing Injecting Drug Use: A Qualitative Study in Uyo, Nigeria	2020	Nelson, Ediomo-Ubong E. and Obot, Isidore S.	Wrong study outcome
539	The role of antisocial and borderline personality features in substance dependence among incarcerated females.	2007	Chapman AL and Cellucci T	Study conducted outside the geographic region of West Africa.
540	The Safety and Efficacy of Marijuana in Persons Living with HIV.	2019	Charron CB and Leung JM	Wrong study outcome
541	The size and burden of mental disorders and other disorders of the brain in Europe 2010.	2011	Wittchen HU and Jacobi F and Rehm J and Gustavsson A and Svensson M and JÃ¶nsson B and Olesen J and Allgulander C and Alonso J and Faravelli C and Fratiglioni L and Jennum P and Lieb R and Maercker A and van Os J and Preisig M and Salvador-Carulla L and Simon R and Steinhausen HC	Study conducted outside the geographic region of West Africa.
542	The structure and stability of common mental disorders: the NEMESIS study.	2001	Vollebergh WA and Iedema J and Bijl RV and de Graaf R and Smit F and Ormel J	Wrong study outcome
543	The World Federation of ADHD International Consensus Statement: 208 Evidence-based conclusions about the disorder	2021	Faraone, S.V. and Banaschewski, T. and Coghill, D. and Zheng, Y. and Biederman, J. and Bellgrove, M.A. and Newcorn, J.H. and Gignac, M. and Al Saud, N.M. and Manor, I. and Rohde, L.A. and Yang, L. and Cortese, S. and Almagor, D. and Stein, M.A. and Albatti, T.H. and Aljoudi, H.F. and Alqahtani, M.M.J. and Asherson, P. and Atwoli, L. and BÃ¶lte, S. and Buitelaar, J.K. and Crunelle, C.L. and Daley,…	Wrong study outcome
544	Tobacco dependence treatment for special populations: Challenges and opportunities	2021	Castaldelli-Maia, J.M. and Harutyunyan, A. and Herbec, A. and Kessel, T. and Odukoya, O. and Kemper, K.E. and Hays, J.T. and Vardavas, C.	Wrong study outcome
545	Tobacco Use among School-Going Adolescents in Comoros: A Secondary Analysis of the 2015 Comoros Global Youth Tobacco Survey	2022	James, Peter Bai and Kassim, Said Abasse and Kabba, John Alimamy and Kitchen, Chenai	Study conducted outside the geographic region of West Africa.
546	Tobacco use in Nigerian youth: A systematic review	2018	Oyewole, Bankole K. and Animasahun, Victor J. and Chapman, Helena J.	Wrong study outcome
547	Tobacco, Alcohol, Cannabis, and Other Drug Use in the US Before and During the Early Phase of the COVID-19 Pandemic	2023	Compton, W.M. and Flannagan, K.S.J. and Silveira, M.L. and Creamer, M.R. and Kimmel, H.L. and Kanel, M. and Blanco, C. and Volkow, N.D.	Study conducted outside the geographic region of West Africa.
548	Topical steroid abuse: Its use as a depigmenting agent	2006	Nnoruka, Edith and Okoye, Obiefuna	Wrong study outcome
549	Toward the integration of comprehensive mental health services in HIV care: An assessment of psychiatric morbidity among HIV-positive individuals in sub-Saharan Africa	2013	Olagunju, Andrew T. and Ogundipe, Olasimbo A. and Erinfolami, Adebayo R. and Akinbode, Abiola A. and Adeyemi, Joseph D.	Wrong study outcome
550	Transactional sex among men who have sex with men participating in the CohMSM prospective cohort study in West Africa	2019	Kounta, Cheick Haiballa and Sagaon-Teyssier, Luis and Coulaud, Pierre-Julien and Mora, Marion and Maradan, Gwenaelle and Bourrelly, Michel and Keita, Abdoul Aziz and Yoro, Stephane-Alain Babo and Anoma, Camille and Coulibaly, Christian and Dah, Elias Ter Tiero and Agbomadji, Selom and Mensah, Ephrem and Bernier, Adeline and Couderc, Clotilde and Keita, Bintou Dembele and Laurent, Christian and Sp…	Wrong study outcome
551	Treating opioid dependence. Growing implications for primary care.	2004	Krantz MJ and Mehler PS	Study conducted outside the geographic region of West Africa.
552	Trends and correlates of substance use disorders among probationers and parolees in the United States 2002-2014.	2016	Fearn NE and Vaughn MG and Nelson EJ and Salas-Wright CP and DeLisi M and Qian Z	Study conducted outside the geographic region of West Africa.
553	Trends and determinants of HIV transmission among men who inject drugs in the Pokhara Valley, Nepal: analysis of cross-sectional studies.	2021	Hogan S and Page A and Ogbo F and Dixit S and Rajbhandari RM and Rawal B and Deuba K	Study conducted outside the geographic region of West Africa.
554	Trends in adult tobacco use from two South African demographic and health surveys conducted in 1998 and 2003	2009	Peer, Nasheeta and Bradshaw, Debbie and Laubscher, Ria and Steyn, Krisela	Study conducted outside the geographic region of West Africa.
555	Trends in drug use among students in Brazil: analysis of four surveys in 1987, 1989, 1993 and 1997.	2004	GaldurÃ³z JC and Noto AR and Nappo SA and Carlini EA	Study conducted outside the geographic region of West Africa.
556	Trends in prescription drug abuse and dependence, co-occurrence with other substance use disorders, and treatment utilization: results from two national surveys.	2008	McCabe SE and Cranford JA and West BT	Study conducted outside the geographic region of West Africa.
557	Trichomonas vaginalis infection in Nigerian pregnant women and risk factors associated with sexually transmitted infections	2016	Oyeyemi, O.T. and Fadipe, O. and Oyeyemi, I.T.	Wrong study outcome
558	Tuberculosis and other clinical presentation of HIV/AIDS in patients with or without undergoing antiretroviral therapy in Kathmandu.	2007	Dhungana GP and Ghimire P and Sharma S and Rijal BP	Study conducted outside the geographic region of West Africa.
559	Typhoid fever among febrile Nigerian patients: Prevalence, diagnostic performance of the Widal test and antibiotic multi-drug resistance	2019	Ohanu, Martin E. and Iroezindu, Michael O. and Maduakor, Uzoamaka and Onodugo, Obinna D. and Gugnani, Harish C.	Wrong study outcome
560	Typology of child maltreatment in Togo	2005	Dassa, S.K. and Douti, N.K. and KpanakÃ©, L. and Koti, B. and KÃ¼chenhoff, B.	Wrong study outcome
561	Understanding the demographic characteristics and health of medically uninsured patients.	2013	Bunn S and Fleming P and Rzeznikiewiz D and Leung FH	Study conducted outside the geographic region of West Africa.
562	Unintentional alcohol and drug poisoning in association with substance use disorders and mood and anxiety disorders: results from the 2010 Nationwide Inpatient Sample.	2014	Yoon YH and Chen CM and Yi HY	Study conducted outside the geographic region of West Africa.
563	Urban-rural mental health differences in Great Britain: findings from the National Morbidity Survey.	2003	Paykel E and Abbott R and Jenkins R and Brugha T and Meltzer H	Study conducted outside the geographic region of West Africa.
564	Violations of the usual sequence of drug initiation: prevalence and associations with the development of dependence in the New Zealand Mental Health Survey.	2008	Wells JE and McGee MA	Study conducted outside the geographic region of West Africa.
565	Violence and psychiatric morbidity in a national household population--a report from the British Household Survey.	2006	Coid J and Yang M and Roberts A and Ullrich S and Moran P and Bebbington P and Brugha T and Jenkins R and Farrell M and Lewis G and Singleton N	Study conducted outside the geographic region of West Africa.
566	Waiting room ambience and provision of opioid substitution therapy in general practice.	2012	Holliday SM and Magin PJ and Dunbabin JS and Ewald BD and Henry JM and Goode SM and Baker FA and Dunlop AJ	Study conducted outside the geographic region of West Africa.
567	Women who inject drugs and violence: Need for an integrated response.	2021	Folch C and Casabona J and MajÃ³ X and MeroÃ±o M and GonzÃ¡lez V and Colom J and Brugal MT and Espelt A	Interventions unrelated to substance use (e.g., Study on behavioral addictions)/Wrong study outcome
568	Youth risk behavior survey: Bangkok, Thailand.	2005	Ruangkanchanasetr S and Plitponkarnpim A and Hetrakul P and Kongsakon R	Study conducted outside the geographic region of West Africa.
