# Supplementary material for: Prevalence and patterns of substance use in West Africa: A systematic review and meta-analysis
Source: PLOS Glob Public Health. 2024 Dec 31;4(12):e0004019. doi: 10.1371/journal.pgph.0004019 (PMC11687703; doi:10.1371/journal.pgph.0004019)
Supplement: S5 File — (XLSX) [file pgph.0004019.s005.xlsx]

## Sheet: study characteristics
Date	Extractor	Article Ref.	Authors Name	Year	Country	Study type	Sample size	Study participants	Age (mean)	Types of drugs used	The study reports lifetime use, occasional use, often use, and daily use	Route of Drug Intake	Factors influencing addiction
2024-06-01	ORA	10	Abdulkarim et al., (2005)	2005	Nigeria	cross-sectional study	1200	Students	15.9 years	Kolanut, coffee, alcohol, sniffing agents, amphetamine, ephedrine, cigarette, heroin, cocaine, cannabis	Not directly mentioned	Mild Stimulants: Kolanut and coffee are consumed orally. Alcohol: Consumed orally. Sniffing Agents: Inhaled. Cigarettes: Smoked. Cannabis, Cocaine, Heroin: Smoked or inhaled.	Peer influence, role model influence, religiosity, family supervision	Peer influence	role model influence
2024-06-01	ORA	26	Adebowale & James, (2018)	2018	Nigeria	Cross-sectional study	395	Pregnant women attending an antenatal clinic	16 to 49 years	alcohol and sedatives	Not explicitly reported in the provided context	Alcohol: Ingested orally (drinking) Sedatives: Taken orally or injected	not explicitly mentioned
2024-06-01	ORA	8	Aigbogun et al., (2024),	2024	Nigeria	Cross-sectional survey	520	Internally displaced persons (IDPs)	Not specified	Kolanut, sleeping pills, bitter kola, anabolic steroids, marijuana, codeine-containing syrups, cocaine, shoe polish, green tea, pit toilet gas, tramadol, glue, benzhexol, lizard dung	About one in ten respondents met the instrument cut-off for dependence	Kolanut: Chewed or ingested orally. Sleeping pills: Taken orally in pill form. Bitter kola: Chewed or ingested orally. Anabolic steroids: Injected or taken orally. Marijuana: Smoked Codeine-containing syrups: Ingested orally. Cocaine: Snorted, smoked, injected Shoe polish: Inhaled (huffing). Green tea: Brewed and ingested as a beverage. Pit toilet gas: Inhaled. Tramadol: Taken orally. Glue: Inhal…	Availability of substance, influence from others, having a disease condition	Peer influence	Availability of substance	presence of disease condition
2024-06-01	ORA	7	Aluh et al., (2023)	2023	Nigeria	Cross-sectional survey	520	Internally displaced persons (IDPs)	Not specified	Kolanut, sleeping pills, bitter kola, anabolic steroids, marijuana, codeine-containing syrups, cocaine, shoe polish, green tea, pit toilet gas, tramadol, glue, benzhexol, lizard dung	Not directly mentioned	Kolanut: Chewed or ingested orally. Sleeping pills: Taken orally in pill form. Bitter kola: Chewed or ingested orally. Anabolic steroids: Injected or taken orally. Marijuana: Smoked Codeine-containing syrups: Ingested orally. Cocaine: Snorted, smoked, injected Shoe polish: Inhaled (huffing). Green tea: Brewed and ingested as a beverage. Pit toilet gas: Inhaled. Tramadol: Taken orally. Glue: Inhal…	Education, marital status, employment, and number of substances used
2024-06-01	ORA	5	Amoah et al., (2022)	2022	Ghana	cross-sectional study	1929	Men and women from Ghana	Not specified	Aphrodisiacs and tramadol	Not directly mentioned	Aphrodisiacs and Tramadol: Oral consumption	Individual characteristics and behaviors, interpersonal factors, community norms and practices, institutional and public policy factors
2024-06-01	ORA	28	Anyanwu et al., (2017)	2017	Nigeria	case control study	620	Students	16.57years	alchol, nicotine, cigarettes,cocaine and cannabis	Not specified	Alcohol: Oral consumption Nicotine (in the form of kola nut and coffee), cigarettes, cocaine, and cannabis: Inhalation	age group, gender and socioeconomic class
2024-06-01	ORA	6	Asante & Atorkey, (2023)	2023	Sub-Saharan African countries (Benin, Ghana, Liberia, Mauritius, Mozambique, Namibia, Seychelles, and Tanzania)	Cross-sectional design	15553	Students	Not specified	Cannabis and amphetamine	2.27% (n = 11) were at high risk of dependency	Cannabis: Inhalation Amphetamine: Intranasal (snorting)	Demographic characteristics (age and male gender), mental health factors (suicide ideation and attempt), lifestyle factors (cigarette smoking, past-month alcohol use, lifetime drunkenness, leisure-time sedentary behavior), school level factors (truancy and bullying victimization), social support at school, parental monitoring, and parental tobacco use
2024-07-01	ORA	23	Bio‐sya et al., (2022)	2022	Nigeria	Cross-sectional study	627	Students	17	Alcohol, stimulants, tobacco, tramadol, fentanyl, THC, K2, BZDs, alcohol, methamphetamine, cotinine	High	Alcohol: Ingested orally (drinking). Stimulants: Taken orally, snorted, or injected. Tobacco: Smoked. Tramadol: Taken orally. Fentanyl: Taken orally, injected, or absorbed through skin patches. THC (Tetrahydrocannabinol): Smoked, vaporized, or ingested orally (edibles). K2 (Synthetic cannabinoids): Smoked or ingested orally. BZDs (Benzodiazepines): Taken orally or injected. Methamphetamine: Taken…	An association was found between substance use and age (p = 0.02)
2024-07-01	ORA	13	Danso & Anto, (2021)	2021	Ghana	Cross‐Sectional Study	458	Male Commercial drivers and assistants	42 years	Tramadol	Not specified	Oral intake	Including lack of parental control and peer infuence.	lack of parental control	peer infuence.
2024-07-01	ORA	11	Forson et al., (2020)	2020	Ghana	Cross-sectional study	171	Trauma patients and non-trauma patients with altered mental statuses	Not specified	Marijuana, opiates, oxycodone, cocaine, benzodiazepines, methamphetamines	Varying prevalence	Oral intake	Not specified
2024-06-01	FTA	2	Gureje et al., (2007)	2007	Nigeria	cross-sectional study	6752	Non-institutionalized adults	44 years	Alcohol, tobacco, cannabis, sedatives, stimulants	heavy involvement	Alcohol: Consumed as beverages. Tobacco: Smoked in the form of cigarettes, cigars, or pipes. Cannabis: Smoked. Sedatives and Stimulants: Often taken orally as pills.	Gender, age, religion, and income
2024-06-01	FTA	29	Idowu et al., (2018)	2018	Nigeria	cross-sectional study	249	Students	16.3years	alcohol, marijuana, codeine, tramadol, cough syrup	not particularly stated	Alcohol, Tramadol, Codeine, Cough syrup: Oral concumption Marijuana: Inhalation	peer pressure, to be happy, just to have fun, to be more intelligent, to be more active	Peer influence	fun
2024-06-01	FTA	24	Kyei-Gyamfi et al., (2024)	2024	Nigeria	cross-sectional study	4144	children and adolescents	Not specified	alcohol, cigarrete, tramadol, marijuana, codiene, cocaine, heroine	High	Alcohol: Ingested orally (drinking). Cigarettes: Smoked. Tramadol: Taken orally. Marijuana: Smoked, vaporized, or ingested orally (edibles). Codeine: Taken orally or as a syrup. Cocaine: Snorted, smoked, injected. Heroin: Injected, snorted, or smoked.	not explicity mentioned
2024-06-01	FTA	16	Lasebikan & Ijomanta, (2018)	2018	Nigeria	cross-sectional study	223	Soldiers residing in a military community	Not specified	Cannabis		Cannabis: Smoked.	Past disciplinary action in the workplace
2024-06-01	FTA	33	Makanjuola et al., (2010)	2010	Nigeria	cross-sectional study	2143	Nigerian general population	18-60+years	alchol, tobacco, canabis, cocaine, sedatives, stimulants, analgesics	Not explicitly reported; the study discusses rates of use (lifetime, 12-month, 30-day, and 7-day use)	Alcohol: Ingested orally (drinking). Tobacco: Smoked Cannabis: Smoked Cocaine: Snorted, smoked, injected. Sedatives: Taken orally or injected. Stimulants: Taken orally, snorted, or injected. Analgesics: Taken orally or injected	internalizing and externalizing disorders
2024-06-01	FTA	21	Mirian Aguocha & Nwefoh, (2021)	2021	Nigeria	cross-sectional study	763	Students	18-30 years	Alcohol, sedatives, cigarette, tramadol, cannabis, codeine, cocaine, solvents, amphetamine, heroin		Alcohol: Ingested orally (drinking) Sedatives: Taken orally in pill form or injected Cigarettes: Smoked Tramadol: Taken orally Cannabis: Smoked, vaporized, or ingested orally Codeine: Taken orally as a syrup Cocaine: Snorted, smoked, injected Solvents: Inhaled (huffing). Amphetamine: Taken orally, snorted, or injected. Heroin: Injected, snorted, or smoked.	Age, religion, place of residence, family and peer use of substances	Peer influence
2024-06-01	FTA	31	Obadeji et al., (2020)	2020	Nigeria	cross-sectional study	682	Students	15.75years	alchol, tobacco, tramadol, cannabis, codeine, sedatives	Not specifically mentioned	Alcohol: Ingested orally (drinking). Tobacco: Smoked Tramadol: Taken orally Cannabis: Smoked Codeine: Taken orally as a syrup. Sedatives: Taken orally or injected.	absence of parental care and parental substance use causing psychological distress and substance use risk	parental influence
2024-07-01	FTA	18	Odukoya et al., (2018)	2018	Nigeria	Cross-sectional survey	437	Students	15.3 years	Alcohol, cigarette smoking, and marijuana	Moderate- 45.7%	Alcohol: Oral consumption Cigarette and marijuana: Inhalation	Parental monitoring practices, negotiated unsupervised time
2024-07-01	FTA	4	Olanrewaju et al., (2022)	2022	Nigeria	Cross-sectional study	400	Students	19.5 years	Alcohol, cigarettes, codeine-containing syrup, tramadol, and cannabis	not explicitly mentioned	Alcohol: Oral consumption. Cigarettes: Inhalation. Tramadol: Oral consumption (tablets or capsules). Codeine-containing syrup: Oral consumption. Cannabis: Inhalation (smoking) or oral consumption (edibles).	Emotional problems, predominantly due to socioeconomic and societal factors.
2024-07-01	FTA	22	Soremekun et al., (2020)	2020	Nigeria	cross-sectional study	1048	Students	Not specified	Alcohol Tobacco Cannabis Cocaine Inhaled substances Tranquilizers Sedatives Heroin Pharmaceutical opioids (codeine and tramadol)	severe dependence on cigarette, benzodiazepine and heroine	Inhalation: Some students reported inhaling substances like perfume, gum, ammonia, spirit, and spray glue. Oral Consumption: Alcohol and pharmaceutical opioids (like tramadol and codeine). Inhalation: Tobacco and cannabis.	Peer influence, Lack of parental supervision, Personality problems, Need for energy to work long hours, Availability of drugs, Exposure on social media, Withdrawal symptoms, Purchasing power, Cultism	Peer influence	lack of parental supervision
2024-07-01	FTA	20	Umar et al., (2017)	2017	Nigeria	cross-sectional study	233	Individuals on drug rehabilitation	26.31years	cigarettes, alcohol, codeine, cannabis, benzodiazepine, heroine, tramadol,	Not explicitly reported	Cigarettes: Smoked. Alcohol: Ingested orally (drinking) Codeine: Taken orally as a syrup Cannabis: Smoked, vaporized, or ingested orally Benzodiazepine: Taken orally Heroin: Injected, snorted, or smoked. Tramadol: Taken orally	history of aggression, number of relapses and poor quality of life
2024-07-01	FTA	14	Vigna‐Taglianti et al., (2019)	2019	Nigeria	cross-sectional study	4078	Students	14.0 to 15.8 years	Tobacco, alcohol, cannabis, and other drugs		Tobacco: Usually smoked in cigarettes or cigars. Alcohol: Consumed as beverages like beer, wine, or spirits. Cannabis: Often smoked in joints or pipes, but can also be ingested in edibles.	Geopolitical zones, knowledge, attitudes, beliefs, risk perception, skills
		articles less than 3 are excluded in the meta-analysis				4.54545

## Sheet: Ghana
Citation	Sample size	Prevalence	no
Cocaine	520	6	1
Marijuana	171	29	1
Tremadol	2387	594	2

## Sheet: Nigeria
Citation	Sample size	Prevalence	no
Alcohol	17379	8496	12
Cannabis	18149	960	12
Cigarrettte	6944	553	5
Cocaine	8699	297	8
Codeine	3118	395	6
Heroin	5577	77	3
Kolanut	2240	798	3
Marijuana	5621	176	4
oppoid	1875	241	3
Sedatives	10735	1528	5
Tobacco	15330	2019	6
Tremadol	8138	1253	9
					Alcohol (n12)	0.49
					Cannabis (n10)	0.05
					Cigarrettte (n5)	0.08
					Cocaine(n8)	0.03
					Codeine(n6)	0.13
					Heroin(n3)	0.01
					Kolanut(n3)	0.36
					Marijuana(n4)	0.03
					Sedatives(n5)	0.14
					Tobacco(n6)	0.13
					Tremadol(n9 )	0.15

## Sheet: alcohol age
Article ref	Sample size	Prevalence	Age
14	4078	1370.21	<=17
18	437	93	<=17
23	627	392.94	<=17		<=17	6	6693	2244
28	620	180	<=17		>=18	6	10686	6252
29	249	54.033	<=17
31	682	154	<=17
2	6752	3889.15	>=18
4	400	246	>=18
20	233	72	>=18
21	763	631	>=18
26	395	199	>=18
33	2143	1215.08	>=18
							mean age reported in the studies was used to categories the age as <=17 and >= 18. meta analysis was done

## Sheet: cannabis age
CITATIONS	NUMBER OF STUDIES	SAMPLE SIZE	PREVALENCE
<=17	5	6835	435
>=18	5	11091	494

## Sheet: Sheet6
Authors Name	Factors influencing addiction
Abdulkarim et al., (2005)	Peer influence, role model influence, religiosity, family supervision	Peer influence	role model influence	Peer influence	Abdulkarim et al., (2005),Aigbogun et al., (2024),Idowu et al., (2018), Mirian Aguocha & Nwefoh, (2021), Soremekun et al., (2020), Danso & Anto, (2021)
Aigbogun et al., (2024),	Availability of substance, influence from others, having a disease condition	Peer influence	Availability of substance	presence of disease condition	Aigbogun et al., (2024),
Danso & Anto, (2021)	Including lack of parental control and peer infuence.	lack of parental control	peer infuence.	parental/role model influence	Obadeji et al., (2020), Abdulkarim et al., (2005)
Idowu et al., (2018)	peer pressure, to be happy, just to have fun, to be more intelligent, to be more active	Peer influence	fun	lack of parental control	Danso & Anto, (2021), Soremekun et al., (2020)
Mirian Aguocha & Nwefoh, (2021)	Age, religion, place of residence, family and peer use of substances	Peer influence		fun	Idowu et al., (2018)
Obadeji et al., (2020)	absence of parental care and parental substance use causing psychological distress and substance use risk	parental influence		Availability of substance	Aigbogun et al., (2024),
Soremekun et al., (2020)	Peer influence, Lack of parental supervision, Personality problems, Need for energy to work long hours, Availability of drugs, Exposure on social media, Withdrawal symptoms, Purchasing power, Cultism	Peer influence	lack of parental supervision	presence of disease condition	Aigbogun et al., (2024),

## Sheet: Sheet3
Article ref	Citation	Sample size	Prevalence
2	Gureje et al., (2007)	6752	3889.15			2	Gureje et al., (2007)	6752
4	Olanrewaju et al., (2022)	400	246			4	Olanrewaju et al., (2022)	400
14	Vigna‐Taglianti et al., (2019)	4078	1370.21			6	Asante & Atorkey, (2023)	15553
18	Odukoya et al., (2018)	437	93			10	Abdulkarim et al., (2005)	1200
20	Umar et al., (2017)	233	72			14	Vigna‐Taglianti et al., (2019)	4078
21	Mirian Aguocha & Nwefoh, (2021)	763	631			16	Lasebikan & Ijomanta, (2018)	223
23	Bio‐sya et al., (2022)	627	392.94			20	Umar et al., (2017)	233
26	Adebowale & James, (2018)	395	199			21	Mirian Aguocha & Nwefoh, (2021)	763
28	Anyanwu et al., (2017)	620	180			22	Soremekun et al., (2020)	1048
29	Idowu et al., (2018)	249	54.033			23	Bio‐sya et al., (2022)	627
31	Obadeji et al., (2020)	682	154			31	Obadeji et al., (2020)	682
33	Makanjuola et al., (2010)	2143	1215.08			33	Makanjuola et al., (2010)	2143

## Sheet: Sheet4
Article ref	Citation	Sample size
2	Gureje et al., (2007)	6752
4	Olanrewaju et al., (2022)	400
6	Asante & Atorkey, (2023)	15553
10	Abdulkarim et al., (2005)	1200
14	Vigna‐Taglianti et al., (2019)	4078
16	Lasebikan & Ijomanta, (2018)	223
20	Umar et al., (2017)	233
21	Mirian Aguocha & Nwefoh, (2021)	763
22	Soremekun et al., (2020)	1048
23	Bio‐sya et al., (2022)	627
31	Obadeji et al., (2020)	682
33	Makanjuola et al., (2010)	2143

## Sheet: Cannabis
Article ref	Citation	Sample size	Prevalence
10	Abdulkarim et al., (2005)	1200	40.8
6	Asante & Atorkey, (2023)	15553	682.776
23	Bio‐sya et al., (2022)	627	2
2	Gureje et al., (2007)	6752	182.304
16	Lasebikan & Ijomanta, (2018)	223	30.105
33	Makanjuola et al., (2010)	2143	57.861
21	Mirian Aguocha & Nwefoh, (2021)	763	58
31	Obadeji et al., (2020)	682	15
4	Olanrewaju et al., (2022)	400	102
22	Soremekun et al., (2020)	1048	10.48
20	Umar et al., (2017)	233	156
14	Vigna‐Taglianti et al., (2019)	4078	305.85

## Sheet: Kolanut
Article ref	Citation	Sample size	Prevalence
10	Abdulkarim et al., (2005)	1200	314.4
8	Aigbogun et al., (2024),	520	242
7	Aluh et al., (2023)	520	242

[truncated: 15 more sheets: Oppoid, Heroin, Cigarrette, Marijuana, Tremadol, Codeine, sedatives, tobacco, Cocaine, psychoactive substance, alcohol final, Alcohol, Opiate, Benzodiazepines, Amphetamine]
